# Supplementary material for: Model-based assessment of mammalian cell metabolic functionalities using omics data
Source: Cell Rep Methods. 2021 Jun 30;1(3):100040. doi: 10.1016/j.crmeth.2021.100040 (PMC8577426; doi:10.1016/j.crmeth.2021.100040)
Supplement: Table S1. Exhaustive description of the curated list of metabolic tasks, related to Figure 1 [file mmc2.xlsx]

## Sheet: Sheet1
ID	SYSTEM	SUBSYSTEM	DESCRIPTION	IN	IN LB	IN UB	OUT	OUT LB	OUT UB	ORIGINAL SOURCE	COMMENTS	REFERENCE	PATHWAYS USED
1	ENERGY METABOLISM	OXYDATIVE PHOSPHORYLATION	Oxidative phosphorylation via NADH-coenzyme Q oxidoreductase (COMPLEX I)	q10[m]	1	1	q10h2[m]	1	1	iHSA (254 and 252)	Complex I performs the two electron oxidation of NADH + H+. This process is used in mitochondria to drive the transport of four protons per two electrons from the matrix side to the intermembrane space or in prokaryotes from the cytoplasm to the periplasm	PAGE 184 - 186	NADH2-u10m (NADH dehydrogenase, mitochondrial - (5) h[m] + nadh[m] + q10[m] --> (4) h[c] + nad[m] + q10h2[m])
				nadh[m]	1	1	nad[m]	1	1
				h[m]	5	5	h[i]	4	4
2	ENERGY METABOLISM	OXYDATIVE PHOSPHORYLATION	Oxidative phosphorylation via succinate-coenzyme Q oxidoreductase (COMPLEX II)	succ[m]	1	1	fum[m]	1	1	iHSA (252)	Complex II is a member of the citrate cycle and the only enzyme of that cycle that is an integral part of the membrane.	PAGE 184 - 186	SUCD1m (succinate dehydrogenase - fad + succ <==> fadh2 + fum)
				fad[m]	1	1	fadh2[m]	1	1
3	ENERGY METABOLISM	KREBS CYCLE	Krebs cycle - oxidative decarboxylation of pyruvate	pyr[m]	1	1	accoa[m]	1	1	iHSA (253)/recon2 (227)	The citrate cycle (also called Krebs cycle or tricarboxylic acid cycle) plays the central role in metabolism both of eukarya and most prokarya. It is the major site of oxidation of carbon chains from carbohydrates, fatty acids (both entering via acetyl-CoA) and many amino acids to CO2 and water. It supplies NADH as essential substrate for the oxidative phosphorylation in the respiratory chain and…	PAGE 55-56	PDHm (pyruvate dehydrogenase - coa + nad + pyr --> accoa + co2 + nadh)
				nad[m]	1	1	nadh[m]	1	1
				coa[m]	1	1	co2[m]	1	1
4	ENERGY METABOLISM	KREBS CYCLE	Krebs cycle - NADH generation	accoa[m]	1	1	coa[m]	1	1	iHSA (254)	The cycle operates only under aerobic conditions, since it requires the quick reconstitution of NAD+ from NADH by the respiratory chain.	PAGE 56	CSm (citrate synthase - accoa + h2o + oaa --> cit + coa + h) - ACONTm (Aconitate hydratase - cit <==> icit) - ICDHxm (Isocitrate dehydrogenase (NAD+) - icit + nad --> akg + co2 + nadh) - AKGDm (2-oxoglutarate dehydrogenase - akg + coa + nad --> co2 + nadh + succoa) - SUCOAS1m (Succinate--CoA ligase (GDP-forming) - coa + gtp + succ <==> gdp + pi + succoa) - SUCD1m (succinate dehydrogenase - fad + …
				gdp[m]	1	1	fadh2[m]	1	1
				fad[m]	1	1	gtp[m]	1	1
				nad[m]	3	3	nadh[m]	3	3
				pi[m]			co2[m]	2	2
				h2o[m]	2	2	h[m]	2	3
5	ENERGY METABOLISM	ATP GENERATION	ATP regeneration from glucose (normoxic conditions) - glycolysis + krebs cycle	glc_D[c]	1	1	atp[c]	30	32	iHSA (302)/recon2 (1)	Glycolysis (Embden-Meyerhof pathway) is the conversion of glucose (or, in a wider sense, of hexoses) to pyruvate. In consecutive metabolic steps, pyruvate is oxidized in the citrate cycle or, with insufficient oxygen supply, converted to lactate (e.g., in animals, some microorganisms, and plant roots) or to ethanol (e.g., in yeast and plant roots) in order to reconstitute NAD+, which is required …	PAGE 37-39 / PAGE 55-56
				o2[c]	6	6	h2o[c]	36	38
				pi[c]	30	32	co2[c]	6	6
				adp[c]	30	32
				h[c]	30	32
6	ENERGY METABOLISM	ATP GENERATION	ATP generation from glucose (hypoxic conditions) - glycolysis	glc_D[c]	1	1	pyr[c]	2	2	iHSA (303)/recon2 (2)	Glycolysis (Embden-Meyerhof pathway) is the conversion of glucose (or, in a wider sense, of hexoses) to pyruvate. In consecutive metabolic steps, pyruvate is oxidized in the citrate cycle or, with insufficient oxygen supply, converted to lactate (e.g., in animals, some microorganisms, and plant roots) or to ethanol (e.g., in yeast and plant roots) in order to reconstitute NAD+, which is required …	PAGE 37-39	HEX1 (hexokinase (D-glucose:ATP) - atp + glc-D --> adp + g6p + h) - PGI (glucose-6-phosphate isomerase - g6p <==> f6p) - PFK (phosphofructokinase - atp + f6p --> adp + fdp + h) - FBA (fructose-bisphosphate aldolase - fdp <==> dhap + g3p) -TPI (triose-phosphate isomerase - dhap <==> g3p) -GAPD ( glyceraldehyde-3-phosphate dehydrogenase - g3p + nad + pi <==> 13dpg + h + nadh) - ACYP (acylphosphatas…
				nad[c]	2	2	h[c]	2	2
				adp[c]	2	2	atp[c]	2	2
				pi[c]	2	2	nadh[c]	2	2
							h2o[c]	2	2
7	ENERGY METABOLISM	OXIDATIVE PHOSPHORYLATION & ROS DETOXIFICATION	Reactive oxygen species detoxification (H2O2 to H2O)	h2o2[x]	2	2	h2o[x]	2	2	iHSA (271, 272)/recon2 (201,202)	Molecular oxygen, the most important element of aerobic life, can enter into some side reactions, which release dangerous reactive oxygen species (ROS) or reactive oxygen intermediates (ROI). Therefore, appropriate protection mechanisms are essential. On the other hand, ROS can be used for defense and for regulatory reactions. -- Hydrogen peroxide (H2O2) is a reaction product of various oxidases …	PAGE 70-71	CATm (catalase - (2) h2o2 --> (2) h2o + o2)
							o2[x]	1	1
8	ENERGY METABOLISM	REDOX METABOLISM	Presence of the thioredoxin system through the thioredoxin reductase activity	h[c]	1	1	nadp[c]	1	1	iHSA (116)	Thioredoxin is a small (~12 kDa) ubiquitously expressed protein which is conserved through all species,it regulates the redox balance of the cell and also the activity of certain proteins.	http://doi.org/10.1016/j.freeradbiomed.2013.07.036	TRDR (thioredoxin reductase (NADPH) - h + nadph + trdox --> nadp + trdrd)
				nadph[c]	1	1	trdrd[c]	1	1
				trdox[c]	1	1
9	NUCLEOTIDE METABOLISM	IMP SYNTHESIS / PURINE METABOLISM	Inosine monophosphate synthesis (IMP)	glc_D[c]	1	1	imp[c]	1	1	recon2 (103, 107 and 314)	In vivo, nucleotides can be synthesized de novo or recycled through salvage pathways. The components used in de novo nucleotide synthesis are derived from biosynthetic precursors of carbohydrate and amino acid metabolism, and from ammonia and carbon dioxide.	PAGE 124-126	HEX1 (atp[c] + glc_D[c] ->adp[c] + g6p[c] + h[c] ) - G6PDH2r (g6p[c] + nadp[c] <=>6pgl[c] + h[c] + nadph[c] ) -PGL (6pgl[c] + h2o[c] ->6pgc[c] + h[c] ) -GNDc (6pgc[c] + nadp[c] ->co2[c] + nadph[c] + ru5p_D[c] ) -RPI (ru5p_D[c] <=> r5p[c] ) - PRPPS (atp[c] + r5p[c] ->amp[c] + h[c] + prpp[c] ) -GLUPRT (gln_L[c] + h2o[c] + prpp[c] ->glu_L[c] + ppi[c] + pram[c] ) -PRAGSr (atp[c] + gly[c] + pram[c] <=…
				gln_L[c]	2	2	glu_L[c]	2	2
				asp_L[c]	1	1	thf[c]	2	2
				gly[c]	1	1	fum[c]	1	1
				10fthf[c]	2	2	ppi[c]	1	1
				atp[c]	6	6	adp[c]	5	5
				h2o[c]	2	2	h[c]	11	11
				nadp[c]	2	2	pi[c]	4	4
							nadph[c]	2	2
							amp[c]	1	1
10	NUCLEOTIDE METABOLISM	UMP SYNTHESIS	Cytidine triphosphate synthesis (CTP)	gln_L[c]	1	2	glu_L[c]	1	2	iHSA (11)/recon2 (317)	In vivo, nucleotides can be synthesized de novo or recycled through salvage pathways. The components used in de novo nucleotide synthesis are derived from biosynthetic precursors of carbohydrate and amino acid metabolism, and from ammonia and carbon dioxide. -- The synthesis of the pyrimidines CTP and UTP occurs in the cytoplasm and use mainly glutamine, CO2 and aspartate.	PAGE 126-128	Combination of Glucose to PRPP pathways (HEX1, G6PDH2r, PGL,GND,RPI,PRPPS) and UMP pathways (CBPS, ASPCTr, DHORTS,DHORD9,ORPT,OMPDC,UMPK, NDPK2 and CTPS1)
				hco3[c]	1	1	ctp[c]	1	1
				asp_L[c]	1	1	q10h2[m]	1	1
				q10[m]	1	1	h[c]	7	7
				glc_D[c]	1	1	pi[c]	3	3
				atp[c]	7	7	adp[c]	6	6
				h2o[c]	1	2	ppi[c]	1	1
				nadp[c]	2	2	co2[c]	2	2
				nh4[c]	0	1	nadph[c]	2	2
							amp[c]	1	1
11	NUCLEOTIDE METABOLISM	IMP SYNTHESIS / PURINE METABOLISM	Guanosine triphosphate synthesis (GTP)	glc_D[c]	1	1	gtp[c]	1	1	iHSA (12)/recon2 (105)	In vivo, nucleotides can be synthesized de novo or recycled through salvage pathways. The components used in de novo nucleotide synthesis are derived from biosynthetic precursors of carbohydrate and amino acid metabolism, and from ammonia and carbon dioxide.	PAGE 124-126	Combination of Glucose to PRPP pathways (HEX1, G6PDH2r, PGL,GND,RPI,PRPPS), IMP pathways (GLUPRT,PRAGSr,GARFT,PRFGS,PRAIS,AIRCr, PRASCS,ADSL2,AICART, IMPC), and GTP met pathway (IMPD,GMPS2,GK1,NDPK1)
				gln_L[c]	3	3	glu_L[c]	3	3
				asp_L[c]	1	1	thf[c]	2	2
				gly[c]	1	1	fum[c]	1	1
				10fthf[c]	2	2	ppi[c]	2	2
				nadp[c]	2	2	adp[c]	7	7
				atp[c]	9	9	h[c]	14	14
				h2o[c]	4	4	pi[c]	4	4
				nad[c]	1	1	nadh[c]	1	1
							nadph[c]	2	2
							amp[c]	2	2
12	NUCLEOTIDE METABOLISM	UMP SYNTHESIS	Uridine triphosphate synthesis (UTP)	gln_L[c]	1	1	glu_L[c]	1	1	iHSA (13)	In vivo, nucleotides can be synthesized de novo or recycled through salvage pathways. The components used in de novo nucleotide synthesis are derived from biosynthetic precursors of carbohydrate and amino acid metabolism, and from ammonia and carbon dioxide. -- The synthesis of the pyrimidines CTP and UTP occurs in the cytoplasm and use mainly glutamine, CO2 and aspartate.	PAGE 124-126	Combination of Glucose to PRPP pathways (HEX1, G6PDH2r, PGL,GND,RPI,PRPPS) and UMP pathways (CBPS, ASPCTr, DHORTS,DHORD9,ORPT,OMPDC,UMPK, NDPK2 and CTPS1)
				hco3[c]	1	1	utp[c]	1	1
				asp_L[c]	1	1	q10h2[m]	1	1
				q10[m]	1	1	h[c]	5	5
				glc_D[c]	1	1	pi[c]	2	2
				h2o[c]	1	1	adp[c]	5	5
				atp[c]	6	6	ppi[c]	1	1
				nadp[c]	2	2	co2[c]	2	2
							nadph[c]	2	2
							amp[c]	1	1
13	NUCLEOTIDE METABOLISM	DEOXYNUCLEOTIDES SYNTHESIS	Deoxyadenosine triphosphate synthesis (dATP)	glc_D[c]	1	1	datp[c]	1	1	iHSA (14)/recon2 (94)	The conversion of the purine diphosphoribonucleotides, as well as of pyrimidine diphosphoribonucleotides (NDP) into the respective diphospho-2 deoxyribonucleotides (dNDP) is catalyzed by ribonucleoside-diphosphate reductase according to the general formula NDP + protein(SH)2 = dNDP + protein(SS) + H2O where the dithiol (-SH)2 is converted to a disulfide (-S-S-). After phosphorylation, the dNTPs a…	PAGE 126-128	Combination of Glucose to PRPP pathways (HEX1, G6PDH2r, PGL,GND,RPI,PRPPS), IMP pathways (GLUPRT,PRAGSr,GARFT,PRFGS,PRAIS,AIRCr, PRASCS,ADSL2,AICART, IMPC), ATP met pathway (ADSS, ADSL2,ADK3,ADK1) and dATP formation (RNDR1 and NDPK8)
				gln_L[c]	2	2	glu_L[c]	2	2
				asp_L[c]	2	2	thf[c]	2	2
				gly[c]	1	1	fum[c]	2	2
				10fthf[c]	2	3	ppi[c]	1	1
				atp[c]	8	8	adp[c]	6	6
				h2o[c]	1	1	h[c]	13	13
				trdrd[c]	1	1	pi[c]	5	5
				nadp[c]	2	2	amp[c]	2	2
							nadph[c]	2	2
							trdox[c]	1	1
14	NUCLEOTIDE METABOLISM	DEOXYNUCLEOTIDES SYNTHESIS	Deoxycytidine triphosphate synthesis (dCTP)	gln_L[c]	1	2	glu_L[c]	1	2	iHSA (15)/recon2 (95)	The same enzymes that reduce purine ribonucleotides to deoxyribonucleotides also act on pyrimidine nucleotides. These conversions are subject to mutual control by the other nucleotides. In addition to reduction of UDP, deoxyuridine phosphates can also be formed via deoxycytidine phosphates	PAGE 131-133	Combination of Glucose to PRPP pathways (HEX1, G6PDH2r, PGL,GND,RPI,PRPPS), UMP pathways (CBPS, ASPCTr, DHORTS,DHORD9,ORPT,OMPDC,UMPK, NDPK2 and CTPS1) and dCTP formation (RNDR3,NDPK7)
				hco3[c]	1	1	dctp[c]	1	1
				asp_L[c]	1	1	q10h2[m]	1	1
				q10[m]	1	1	h[c]	7	7
				glc_D[c]	1	1	pi[c]	3	3
				atp[c]	7	7	adp[c]	6	6
				h2o[c]	1	2	ppi[c]	1	1
				nadp[c]	2	2	co2[c]	2	2
				nh4[c]	0	1	nadph[c]	2	2
				trdrd[c]	1	1	amp[c]	1	1
							trdox[c]	1	1
							h2o[c]	1	1
15	NUCLEOTIDE METABOLISM	DEOXYNUCLEOTIDES SYNTHESIS	Deoxyguanosine triphosphate synthesis (dGTP)	glc_D[c]	1	1	dgtp[c]	1	1	iHSA (16)/recon2 (99)	The conversion of the purine diphosphoribonucleotides, as well as of pyrimidine diphosphoribonucleotides (NDP) into the respective diphospho-2¢deoxyribonucleotides (dNDP) is catalyzed by ribonucleoside-diphosphate reductase according to the general formula NDP + protein(SH)2 = dNDP + protein(SS) + H2O where the dithiol (-SH)2 is converted to a disulfide (-S-S-). After phosphorylation, the dNTPs a…	PAGE 126-128	Combination of Glucose to PRPP pathways (HEX1, G6PDH2r, PGL,GND,RPI,PRPPS), IMP pathways (GLUPRT,PRAGSr,GARFT,PRFGS,PRAIS,AIRCr, PRASCS,ADSL2,AICART, IMPC), GTP met pathway (GMPR,GK1,NDPK1) and dGTP formation (RNDR2, NDPK5)
				gln_L[c]	3	3	glu_L[c]	3	3
				asp_L[c]	1	1	thf[c]	2	2
				gly[c]	1	1	fum[c]	1	1
				10fthf[c]	2	2	ppi[c]	2	2
				nadp[c]	2	2	adp[c]	7	7
				atp[c]	9	9	h[c]	14	14
				h2o[c]	4	4	pi[c]	4	4
				nad[c]	1	1	nadh[c]	1	1
				trdrd[c]	1	1	nadph[c]	2	2
							amp[c]	2	2
							trdox[c]	1	1
							h2o[c]	1	1
16	NUCLEOTIDE METABOLISM	DEOXYNUCLEOTIDES SYNTHESIS	Deoxyuridine triphosphate synthesis (dUTP)	gln_L[c]	1	1	glu_L[c]	1	1	new	The same enzymes that reduce purine ribonucleotides to deoxyribonucleotides also act on pyrimidine nucleotides. These conversions are subject to mutual control by the other nucleotides. In addition to reduction of UDP, deoxyuridine phosphates can also be formed via deoxycytidine phosphates -- In vivo, nucleotides can be synthesized de novo or recycled through salvage pathways. The components used…	PAGE 131-133	Combination of Glucose to PRPP pathways (HEX1, G6PDH2r, PGL,GND,RPI,PRPPS), UMP pathways (CBPS, ASPCTr, DHORTS,DHORD9,ORPT,OMPDC,UMPK, NDPK2 and CTPS1) and dUTP formation (RNDR4, NDPK6)
				hco3[c]	1	1	dutp[c]	1	1
				asp_L[c]	1	1	q10h2[m]	1	1
				q10[m]	1	1	h[c]	5	5
				glc_D[c]	1	1	pi[c]	2	2
				h2o[c]	1	1	adp[c]	5	5
				atp[c]	6	6	ppi[c]	1	1
				nadp[c]	2	2	co2[c]	2	2
				trdrd[c]	1	1	nadph[c]	2	2
							amp[c]	1	1
							trdox[c]	1	1
							h2o[c]	1	1
17	NUCLEOTIDE METABOLISM	DEOXYNUCLEOTIDES SYNTHESIS	Deoxythymidine triphosphate synthesis (dTTP)	gln_L[c]	1	1	glu_L[c]	1	1	iHSA (17)/recon2 (114)	The same enzymes that reduce purine ribonucleotides to deoxyribonucleotides also act on pyrimidine nucleotides. These conversions are subject to mutual control by the other nucleotides. In addition to reduction of UDP, deoxyuridine phosphates can also be formed via deoxycytidine phosphates	PAGE 131-133	Combination of Glucose to PRPP pathways (HEX1, G6PDH2r, PGL,GND,RPI,PRPPS), UMP pathways (CBPS, ASPCTr, DHORTS,DHORD9,ORPT,OMPDC,UMPK, NDPK2 and CTPS1) and dTTP formation (RNDR3/4, (NDP6+DCMPDA) or NDP8,TMDS,DTMPK,NDPK4 )
				hco3[c]	1	1	dttp[c]	1	1
				asp_L[c]	1	1	q10h2[m]	1	1
				q10[m]	1	1	h[c]	6	6
				glc_D[c]	1	1	pi[c]	3	3
				h2o[c]	2	2	adp[c]	6	6
				atp[c]	7	7	ppi[c]	1	1
				nadp[c]	2	2	co2[c]	2	2
				trdrd[c]	1	1	nadph[c]	2	2
				mlthf[c]	1	1	amp[c]	1	1
							trdox[c]	1	1
							h2o[c]	1	1
							dhf[c]	1	1
18	NUCLEOTIDE METABOLISM	SALVAGE	AMP salvage from adenine	prpp[c]	1	1	ppi[c]	1	1	iHSA (18)/recon2 (312)	The purine bases can be reconverted into their respective mononucleotides by reaction with 5-P-ribosyl-PP (salvage pathway). This is catalyzed by adenine P-ribosyl transferase and by hypoxanthine P-ribosyl transferase (HGPRT, which reacts with guanine and with hypoxanthine, the base moiety of IMP). For the phosphorylation of nucleosides, there are several kinases with different specificity.	PAGE 127-128	ADPT (adenine phosphoribosyltransferase - ade + prpp --> amp + ppi)
				ade[c]	1	1	amp[c]	1	1
19	NUCLEOTIDE METABOLISM	SALVAGE	IMP salvage from hypoxanthine	hxan[c]	1	1	imp[c]	1	1	iHSA (19)/recon2 (314)	The purine bases can be reconverted into their respective mononucleotides by reaction with 5-P-ribosyl-PP (salvage pathway). This is catalyzed by adenine P-ribosyl transferase and by hypoxanthine P-ribosyl transferase (HGPRT, which reacts with guanine and with hypoxanthine, the base moiety of IMP). For the phosphorylation of nucleosides, there are several kinases with different specificity.	PAGE 127-128	HXPRT (hypoxanthine phosphoribosyltransferase (Hypoxanthine) -: hxan + prpp --> imp + ppi)
				prpp[c]	1	1	ppi[c]	1	1
20	NUCLEOTIDE METABOLISM	SALVAGE	GMP salvage from guanine	gua[c]	1	1	gmp[c]	1	1	recon2 (313)	The purine bases can be reconverted into their respective mononucleotides by reaction with 5-P-ribosyl-PP (salvage pathway). This is catalyzed by adenine P-ribosyl transferase and by hypoxanthine P-ribosyl transferase (HGPRT, which reacts with guanine and with hypoxanthine, the base moiety of IMP). For the phosphorylation of nucleosides, there are several kinases with different specificity.	PAGE 127-128	GUAPRT (guanine phosphoribosyltransferase - gua + prpp --> gmp + ppi)
				prpp[c]	1	1	ppi[c]	1	1
21	NUCLEOTIDE METABOLISM	COFACTOR	3'-Phospho-5'-adenylyl sulfate synthesis	so4[c]	1	1	paps[c]	1	1	iHSA (245)/recon2 (243)	Metabolism of sulfate: For conjugation as well as for reduction reactions, sulfate has to be activated in an ATP-dependent reaction to adenylylsulfate (APS). Since DG0 for hydrolysis of the sulfate-phosphate bond (−71 kJ/mol) is much larger than that for the a-b pyrophosphate bond in ATP (−32.2 kJ/mol), the reaction has to be ‘pulled’ by hydrolysis of the liberated pyrophosphate and by additional…	PAGE 66, 69	SADT (sulfate adenylyltransferase - atp + h + so4 --> aps + ppi) - ADSK (adenylyl-sulfate kinase - aps + atp --> adp + h + paps)
				atp[c]	2	2	adp[c]	1	1
				h[c]	1	1	h[c]	1	1
							ppi[c]	1	1
22	NUCLEOTIDE METABOLISM	PURINE CATABOLISM	Degradation of adenine to urate	ade[c]	1	1	urate[x]	1	1	iHSA (307, 308)/recon2 (92, 93)	PMID: 26316329	PAGE 127-128	ADPT (adenine phosphoribosyltransferase - ade + prpp --> amp + ppi) - AMPDA (Adenosine monophosphate deaminase - amp + h + h2o --> imp + nh4) - NTD11 (5'-nucleotidase (IMP) - h2o + imp --> ins + pi) - PUNP5 (purine-nucleoside phosphorylase (Inosine) - ins + pi <==> hxan + r1p) - XAO2x ( xanthine oxidase - h2o + hxan + o2 --> h2o2 + xan) - XAOx (xanthine - h2o + o2 + xan --> h2o2 + urate)
				h2o[c]	2	2	nh4[c]	1	1
				h[c]	1	1	h2o2[x]	2	2
				o2[x]	2	2	r1p[c]	1	1
				prpp[c]	1	1	ppi[c]	1	1
				h2o[x]	2	2
23	NUCLEOTIDE METABOLISM	PURINE CATABOLISM	Degradation of guanine to urate	gua[c]	1	1	urate[x]	1	1	iHSA (309, 310)/recon2 (101)	Purine nucleosides and nucleotides to be degraded are at first cleaved, releasing the free bases (adenosine and AMP are previously deaminated to inosine and IMP, respectively). The bases hypoxanthine and xanthine are oxidized to urate by xanthine oxidase. This is the final product of purine degradation in a number of animals. In blood, urate is transported in protein-bound form. -- http://www.int…	PAGE 127-128	GUAD (guanine deaminase - gua + h + h2o --> nh4 + xan) - XAND (xanthine dehydrogenase - h2o + nad + xan --> h + nadh + urate)
				h2o[x]	1	1	nh4[c]	1	1
				h2o[c]	1	1	nadh[x]	1	1
				nad[x]	1	1	h[x]	0	1
24	NUCLEOTIDE METABOLISM	PYRIMIDINE CATABOLISM	Degradation of cytosine	csn[c]	1	1	ala_B[c]	1	1	recon2 (97)		PAGE 131-132	CSND (Cytosine deaminase - csn + h + h2o --> nh4 + ura) - DURAD (dihydrouracil dehydrogenase (NADP) - h + nadph + ura <==> 56dura + nadp) - DHPM1 (dihydropyrimidinase (5,6-dihydrouracil) - 56dura + h2o --> cala + h) - UPPN (b-ureidopropionase - cala + (2) h + h2o --> ala-B + co2 + nh4)
				h2o[c]	3	3	co2[c]	1	1
				h[c]	3	3	nh4[c]	2	2
				nadph[c]	1	1	nadp[c]	1	1
25	NUCLEOTIDE METABOLISM	PYRIMIDINE CATABOLISM	Degradation of uracil	ura[c]	1	1	ala_B[c]	1	1	recon2 (277)		PAGE 131-132	DURAD (dihydrouracil dehydrogenase (NADP) - h + nadph + ura <==> 56dura + nadp) - DHPM1 (dihydropyrimidinase (5,6-dihydrouracil) - 56dura + h2o --> cala + h) - UPPN (b-ureidopropionase - cala + (2) h + h2o --> ala-B + co2 + nh4)
				h2o[c]	2	2	co2[c]	1	1
				h[c]	2	2	nh4[c]	1	1
				nadph[c]	1	1	nadp[c]	1	1
26	CARBOHYDRATES METABOLISM	GLUCONEOGENESIS	Gluconeogenesis from pyruvate	pyr[c]	2	2	glc_D[c]	1	1	new	In humans the main gluconeogenic precursors are lactate, glycerol, alanine and glutamine. Altogether, they account for over 90% of the overall gluconeogenesis	PAGE 37-38	CITtbm (cit[c] + pep[m] <=>cit[m] + pep[c] ) - ENO (2pg[c] <=>h2o[c] + pep[c] ) -FBA (fdp[c] <=>dhap[c] + g3p[c] ) -FBP (fdp[c] + h2o[c] ->f6p[c] + pi[c] ) -G6PPer (g6p[r] + h2o[r] ->glc_D[r] + pi[r] ) -G6Pter (g6p[c] <=>g6p[r] ) -GAPD (g3p[c] + nad[c] + pi[c] <=>13dpg[c] + h[c] + nadh[c] ) -GLCter (glc_D[c] <=> glc_D[r] ) -PCm (atp[m] + hco3[m] + pyr[m] ->adp[m] + h[m] + oaa[m] + pi[m] ) -PEPCKm…
				cit[c]	2	2	cit[m]	2	2
				nadh[c]	2	2	nad[c]	2	2
				gtp[m]	2	2	gdp[m]	2	2
				hco3[m]	2	2	co2[m]	2	2
				atp[m]	2	2	adp[m]	2	2
				atp[c]	2	2	adp[c]	2	2
				h2o[c]	3	3	h[m]	2
				h2o[r]	1		pi[m]	2
				h[c]	2		pi[c]	3
							pi[r]	1
27	CARBOHYDRATES METABOLISM	GLUCONEOGENESIS	Gluconeogenesis from Lactate	lac_L[m]	2	2	glc_D[c]	1	1	iHSA (23)/recon2 (183)	In humans the main gluconeogenic precursors are lactate, glycerol, alanine and glutamine. Altogether, they account for over 90% of the overall gluconeogenesis -- Gluconeogenesis is the formation of glucose (or its phosphates, which are further converted to poly- or oligosaccharides from non-carbohydrate sources	PAGE 37-38	LDH_Lm (lac_L[m] + nad[m] <=> h[m] + nadh[m] + pyr[m])- PCm (atp[m] + hco3[m] + pyr[m] -> adp[m] + h[m] + oaa[m] + pi[m])- PEPCKm (gtp[m] + oaa[m] -> co2[m] + gdp[m] + pep[m])- PGM (2pg[c] <=> 3pg[c]) - CITtbm (cit[c] + pep[m] <=> cit[m] + pep[c])- PGK (3pg[c] + atp[c] <=> 13dpg[c] + adp[c])- GAPD (g3p[c] + nad[c] + pi[c] <=> 13dpg[c] + h[c] + nadh[c])- TPI (dhap[c] <=> g3p[c])- FBA (fdp[c] <=> d…
				nad[m]	2	2	cit[m]	2	2
				atp[m]	2	2	h[m]	4
				hco3[m]	2	2	nadh[m]	2	2
				gtp[m]	2	2	adp[m]	2	2
				cit[c]	2	2	pi[m]	2
				h2o[c]	3		co2[m]	2
				atp[c]	2		gdp[m]	2	2
				h[c]	2		adp[c]	2	2
				nadh[c]	2	2	nad[c]	2	2
				h2o[r]	1		pi[c]	3
							pi[r]	1
28	CARBOHYDRATES METABOLISM	GLUCONEOGENESIS	Gluconeogenesis from Glycerol	glyc[c]	2	2	glc_D[c]	1	1	iHSA (24)/recon2 (152)	In humans the main gluconeogenic precursors are lactate, glycerol, alanine and glutamine. Altogether, they account for over 90% of the overall gluconeogenesis -- Gluconeogenesis is the formation of glucose (or its phosphates, which are further converted to poly- or oligosaccharides from non-carbohydrate sources	PAGE 37-38	GLYK (glycerol kinase - atp + glyc --> adp + glyc3p + h) - G3PD2m (glycerol-3-phosphate dehydrogenase - fad[m] + glyc3p[c] --> dhap[c] + fadh2[m]) - FBA (fructose-bisphosphate aldolase - fdp <==> dhap + g3p) - FBP (fructose-bisphosphatase - fdp + h2o --> f6p + pi) - PGI (glucose-6-phosphate isomerase - g6p <==> f6p) - G6PPer (glucose-6-phosphate phosphatase - g6p + h2o --> glc-D + pi)
				atp[c]	2	2	adp[c]	2	2
				nad[c]	2	2	nadh[c]	2	2
				h2o[c]	1		h[c]	4
				h2o[r]	1		pi[c]	1
							pi[r]	1
29	CARBOHYDRATES METABOLISM	GLUCONEOGENESIS	Gluconeogenesis from Alanine	ala_L[c]	2	2	glc_D[c]	1	1	iHSA (25)/recon2 (42)	In humans the main gluconeogenic precursors are lactate, glycerol, alanine and glutamine. Altogether, they account for over 90% of the overall gluconeogenesis -- Gluconeogenesis is the formation of glucose (or its phosphates, which are further converted to poly- or oligosaccharides from non-carbohydrate sources	PAGE 37-38
				akg[c]	2	2	glu_L[c]	2	2
				cit[c]	2	2	cit[m]	2	2
				nadh[c]	2	2	nad[c]	2	2
				gtp[m]	2	2	gdp[m]	2	2
				hco3[m]	2	2	co2[m]	2	2
				atp[m]	2	2	adp[m]	2	2
				atp[c]	2	2	adp[c]	2	2
				h2o[c]	3	3	h[m]	2
				h2o[r]	1		pi[m]	2
				h[c]	2		pi[c]	3
							pi[r]	1
30	CARBOHYDRATES METABOLISM	GLUCONEOGENESIS	Gluconeogenesis from Glutamine	gln_L[m]	1	1	pyr[m]	1	1	iHSA (262)/recon2 (283, 284, 285, 286)	In humans the main gluconeogenic precursors are lactate, glycerol, alanine and glutamine. Altogether, they account for over 90% of the overall gluconeogenesis -- Gluconeogenesis is the formation of glucose (or its phosphates, which are further converted to poly- or oligosaccharides from non-carbohydrate sources	PAGE 37-38	GLUNm (glutaminase (mitochondrial) - gln-L + h2o --> glu-L + nh4)-GLUDxm (glutamate dehydrogenase (NAD) (mitochondrial) - glu-L + h2o + nad <==> akg + h + nadh + nh4) - AKGDm (2-oxoglutarate dehydrogenase - akg + coa + nad --> co2 + nadh + succoa) - SUCOASm (Succinate--CoA ligase (ADP-forming) - atp + coa + succ <==> adp + pi + succoa) - SUCD1m (succinate dehydrogenase -fad + succ <==> fadh2 + fu…
				h2o[m]	3	3	nadh[m]	3	3
				nad[m]	3	3	nh4[m]	2	2
				adp[m]	1	1	h[m]	1	1
				pi[m]	1	1	co2[m]	2	2
				fad[m]	1	1	atp[m]	1	1
							fadh2[m]	1	1
31	CARBOHYDRATES METABOLISM	GLYCOLYSIS/GLUCONEOGENESIS	Ethanol to acetaldehyde	etoh[c]	1	1	acald[c]	1	1	recon2 (88)	Under anaerobic conditions, yeast and a number of bacteria, but also some higher plants convert pyruvate to acetaldehyde by the action of pyruvate decarboxylase. The first step is identical with the E 1 reaction of pyruvate dehydrogenase. Instead of transferring the acyl group of hydroxyethyl-ThPP to lipoamide, however, the group is eliminated. Acetaldehyde is afterwards reduced to ethanol, thus …	PAGE 47	ALCD2if (alcohol dehydrogenase, forward rxn (ethanol -> acetaldehyde) - etoh + nad --> acald + h + nadh)
				nad[c]	1	1	nadh[c]	1	1
							h[c]	1	1
32	CARBOHYDRATES METABOLISM	PYRUVATE METABOLISM	Glucose to lactate conversion	glc_D[c]	1	1	lac_L[c]	2	2	iHSA (263)/recon2 (282)	Glycolysis (Embden-Meyerhof pathway) is the conversion of glucose (or, in a wider sense, of hexoses) to pyruvate. In consecutive metabolic steps, pyruvate is oxidized in the citrate cycle or, with insufficient oxygen supply, converted to lactate (e.g., in animals, some microorganisms, and plant roots) or to ethanol (e.g., in yeast and plant roots) in order to reconstitute NAD+, which is required …	PAGE 37-38	HEX1 (hexokinase (D-glucose:ATP) - atp + glc-D --> adp + g6p + h) - PGI (glucose-6-phosphate - g6p <==> f6p) - PFK (phosphofructokinase - atp + f6p --> adp + fdp + h) - FBA( fructose-bisphosphate aldolase - fdp <==> dhap + g3p) - TPI (triose-phosphate isomerase - dhap <==> g3p) - GAPD (glyceraldehyde-3-phosphate dehydrogenase - g3p + nad + pi <==> 13dpg + h + nadh) - ACYP (acylphosphatase -13dpg …
				adp[c]	2	2	atp[c]	2	2
				pi[c]	2	2	h2o[c]	2	2
33	CARBOHYDRATES METABOLISM	PYRUVATE METABOLISM	Malate to pyruvate conversion	mal_L[m]	1	1	pyr[m]	1	1	iHSA (264)/recon2 (328, 329)	Malic enzyme’ reaction (frequent in eukarya, including plants and in prokarya): pyruvate + NADPH + CO2 = malate + NADP+. The energy for carboxylation is provided by NADPH oxidation.The reverse reaction in the cytosol is used to supply NADPH. Plant mitochondria contain relatively large amounts of NADlinked malic enzyme	PAGE 46-48	ME1m (malic enzyme (NAD), mitochondrial - mal-L + nad --> co2 + nadh + pyr)
				nad[m]	1	1	co2[m]	1	1
							nadh[m]	1	1
34	CARBOHYDRATES METABOLISM	PENTOSE PHOSPHATE PATHWAY	Synthesis of fructose-6-phosphate from erythrose-4-phosphate (HMP shunt)	f6p[c]	1	1	e4p[c]	1	1	recon2 (327)	The pentose phosphate cycle is a pathway of glucose turnover alternative to glycolysis and occurs in most species. Its major function is the production of reducing equivalents (in form of NADPH) and of pentoses and tetroses for biosynthetic reactions (nucleoside and amino acid syntheses) in variable ratios (see below). It has been estimated that more than 10 % of glucose is shuttled through the p…	PAGE 51-52	TKT2 (transketolase - e4p + xu5p-D <==> f6p + g3p)
				g3p[c]	1	1	xu5p_D[c]	1	1
35	CARBOHYDRATES METABOLISM	PENTOSE PHOSPHATE PATHWAY	Synthesis of ribose-5-phosphate	glc_D[c]	1	1	r5p[c]	1	1	recon2 (89 and 122)	Oxidative pentode phosphate pathway	PAGE 51-52	HEX1 (hexokinase (D-glucose:ATP) - atp + glc-D --> adp + g6p + h) - G6PDH2r (glucose 6-phosphate dehydrogenase - g6p + nadp <==> 6pgl + h + nadph) - PGL (6-phosphogluconolactonase - 6pgl + h2o --> 6pgc + h) - GND (phosphogluconate dehydrogenase - 6pgc + nadp --> co2 + nadph + ru5p-D) - RPI (ribose-5-phosphate isomerase - r5p <==> ru5p-D)
				atp[c]	1	1	adp[c]	1	1
				nadp[c]	2	2	h[c]	3	3
				h2o[c]	1	1	nadph[c]	2	2
							co2[c]	1	1
36	CARBOHYDRATES METABOLISM	GALACTOSE METABOLISM	Synthesis of lactose	glc_D[g]	1	1	lcts[g]	1	1	recon2 (138)	http://www.proteinlounge.com/Pathway/Lactose%20Synthesis // Lactose synthesis takes place in the mammary gland of mammals. UDP-D-glucose is epimerized to UDP-D-galactose. Then, it is condensed with glucose. The enzyme lactose synthase consists of the subunits galactosyl transferase (which preferably condenses UDP-D-galactose with N-acetylglucosamine, e.g., in synthesis of complex glycoproteins, 4…	PAGE 49	GALK (galactokinase - atp + gal --> adp + gal1p + h) - GALT (galactose-1-phosphate uridylyltransferase - gal1p + h + utp <==> ppi + udpgal) - UDPGALtg (UDP-Gal Golgi transport via CMP antiport - udpgal[c] + ump[g] <==> udpgal[g] + ump[c]) - UGALGTg (UDPgalactose:D-glucose 4-beta-D-galactosyltransferase, Golgi apparatus - glc-D + udpgal --> h + lcts + udp)
				udpgal[g]	1	1	udp[g]	1	1
							h[g]	1	1
37	CARBOHYDRATES METABOLISM	GLYCOGEN METABOLISM	Glycogen biosynthesis	Tyr_ggn[c]	1	1	glygn2[c]	1	1	iHSA (29)	Glycogen in heterotrophic organisms (animals, fungi, bacteria) and starch in photoautotrophs (plants, see Table 2.1-2) are polymeric storageforms for carbohydrates, which decrease the osmotic pressure. Glycogen is essential for glucose homeostasis as a readily available source.	PAGE 42-43	GGNG (glycogenin self-glucosylation -Tyr-ggn + (8) udpg --> ggn + (8) h + (8) udp) - GLGNS1 (glycogen synthase (ggn -> glygn1) - ggn + (3) udpg --> glygn1 + (3) h + (3) udp) - GLBRAN (1,4-alpha-glucan branching enzyme (glygn1 -> glygn2) - glygn1 --> glygn2)
				udpg[c]	11		h[c]	11
							udp[c]	11
38	CARBOHYDRATES METABOLISM	GLYCOGEN METABOLISM	Glycogen degradation	glygn2[c]	1	1	glc_D[c]	8		iHSA (30)/recon2 (159)	Animal glycogen degradation (Fig. 3.1.2-2) starts at the non-reducing ends and is initiated by the action of phosphorylase (dimeric, 2 * 97 kDa). This reaction determines the hydrolysis rate and is strictly regulated	PAGE 42-43	GLPASE1 (glycogen phosphorylase (glygn2 -> dxtrn) - glygn2 + (3) pi --> dxtrn + (3) g1p) - GLDBRAN (glycogen debranching enzyme - dxtrn + h2o --> glc-D + glygn3) -GLPASE2 (glycogen phosphorylase (amyls -> glc-D) - glygn3 + (7) h2o --> Tyr-ggn + (7) glc-D)
				pi[c]	3		Tyr_ggn[c]	1	1
				h2o[c]	8		g1p[c]	3
39	CARBOHYDRATES METABOLISM	FRUCTOSE METABOLISM	Fructose degradation (to glucose-3-phosphate)	fru[c]	1	1	g3p[c]	2	2	iHSA (31)/recon2 (117)	Fructose is converted in liver, kidney and intestinal mucosa by fructokinase to fructose 1-P (Fig. 3.1.1-2). This reaction is independent of hormones (therefore diabetics can tolerate fructose). In liver and kidney, this compound is cleaved by fructose bisphosphate aldolase B to glycerone-P	PAGE 37-38	KHK (ketohexokinase - atp + fru --> adp + f1p + h) - FBA2 (D-Fructose 1-phosphate D-glyceraldehyde-3-phosphate-lyase - f1p <==> dhap + glyald) - TRIOK (triokinase- atp + glyald --> adp + g3p + h)
				atp[c]	2	2	adp[c]	2	2
							h[c]	2	2
40	CARBOHYDRATES METABOLISM	FRUCTOSE METABOLISM	Fructose to glucose conversion (via fructose-6-phosphate)	fru[c]	1	1	glc_D[c]	1	1	iHSA (31)/recon2 (320)	https://en.wikipedia.org/wiki/Fructolysis	PAGE 37-38	HEX7 (hexokinase (D-fructose:ATP) - atp + fru --> adp + f6p + h)
				atp[c]	1	1	adp[c]	1	1
				h2o[c]	1	1	h[c]	1	1
							pi[c]	1	1
41	CARBOHYDRATES METABOLISM	NUCLEOTIDE SUGAR	UDP-glucose synthesis	glc_D[c]	1	1	udpg[c]	1	1	iHSA (33)	Uridine diphosphate glucose (uracil-diphosphate glucose, UDP-glucose) is a nucleotide sugar involved in glycosyltransferase reactions in metabolism. It is a precursor of glycogen and can be converted into UDP-galactose and UDP-glucuronic acid, which can then be used as substrates by the enzymes that make polysaccharides containing galactose and glucuronic acid.	PAGE 42-44	HEX1 (hexokinase (D-glucose:ATP) - atp + glc-D --> adp + g6p + h) PGMT (phosphoglucomutase - g1p <==> g6p) - GALU (UTP-glucose-1-phosphate uridylyltransferase - g1p + h + utp <==> ppi + udpg)
				atp[c]	1	1	adp[c]	1	1
				utp[c]	1	1	ppi[c]	1	1
42	CARBOHYDRATES METABOLISM	NUCLEOTIDE SUGAR	UDP-galactose synthesis	gal[c]	1	1	udpgal[c]	1	1	iHSA (34)/recon2 (125)	Uridine diphosphate galactose is a nucleotide sugar involved in glycosyltransferase reactions synthesized from UDP-glucose using UDPglucose 4-epimerase	PAGE 49	GALK (galactokinase - atp + gal --> adp + gal1p + h) - GALT (galactose-1-phosphate uridylyltransferase - gal1p + h + utp <==> ppi + udpgal)
				atp[c]	1	1	adp[c]	1	1
				utp[c]	1	1	ppi[c]	1	1
43	CARBOHYDRATES METABOLISM	NUCLEOTIDE SUGAR	UDP-glucuronate synthesis	glc_D[c]	1	1	udpglcur[c]	1	1	iHSA (35)	Uridine diphosphate glucuronate is a nucleotide sugar involved in glycosyltransferase reactions synthesized from UDP-glucose using UDPglucose 6-dehydrogenase -- Uronic acids are derivatives of hexoses, in which the hydroxyl group at C-6 is oxidized to a carboxyl group. This primary oxidation takes place with UDP-glucose or GDP-mannose (not with the free sugar). By 4¢or 5¢epimerizations (1.2.1), U…	PAGE 50	HEX1 (hexokinase (D-glucose:ATP) - atp + glc-D --> adp + g6p + h) PGMT (phosphoglucomutase - g1p <==> g6p) - GALU (UTP-glucose-1-phosphate uridylyltransferase - g1p + h + utp <==> ppi + udpg) - UDPGD (UDPglucose 6-dehydrogenase - h2o + (2) nad + udpg --> (3) h + (2) nadh + udpglcur)
				atp[c]	1	1	adp[c]	1	1
				utp[c]	1	1	ppi[c]	1	1
				h2o[c]	1	1	h[c]	3	3
				nad[c]	2	2	nadh[c]	2	2
44	CARBOHYDRATES METABOLISM	FUCOSE METABOLISM	GDP-L-fucose synthesis	fuc_L[c]	1	1	gdpfuc[c]	1	1	iHSA (36)/recon2 (118)	PMID: 12651883 // Isomerization of fructose 6-P by the respective enzymes results in either glucose 6-P (3.1.1.1) or in the other epimer, mannose 6-P. Conversion to mannose 1-P and further on to GDP-mannose yields the activated sugar as a precursor of glycoproteins and glycolipids (4.4.1, 4.4.2) as well as of mannuronates (e.g., alginate, 3.1.5.1). The biosyntheses of L-rhamnose (6-deoxy-L-mannos…	PAGE 51	FK (Fucokinase - atp + fuc-L --> adp + fuc1p-L + h) - F1PGT (fucose-1-phosphate guanylyltransferase - fuc1p-L + gtp + h <==> gdpfuc + ppi)
				atp[c]	1	1	adp[c]	1	1
				gtp[c]	1	1	ppi[c]	1	1
45	CARBOHYDRATES METABOLISM	MANNOSE METABOLISM	Mannose degradation (to fructose-6-phosphate)	man[c]	1	1	f6p[c]	1	1	new	Glucose directly enters the main pathway of glycolysis (Fig. 3.1.1-1) by phosphorylation (3.1.1.2). In contrast, mannose is first phosphorylated and then isomerized to fructose 6-P (its biosynthesis is discussed in 3.1.5.6). The interconversion of galactose to glucose and vice versa (via 1-phosphates and UDP-derivatives) by epimerization and transferase reactions takes place during both galactose…	PAGE 37-38	HEX4 (hexokinase (D-mannose:ATP) - atp + man --> adp + h + man6p) - MAN6PI (mannose-6-phosphate isomerase - man6p <==> f6p)
				atp[c]	1	1	adp[c]	1	1
							h[c]	1	1
46	CARBOHYDRATES METABOLISM	MANNOSE METABOLISM	GDP-mannose synthesis	man[c]	1	1	gdpmann[c]	1	1	iHSA (37 and 189)	Isomerization of fructose 6-P by the respective enzymes results in either glucose 6-P (3.1.1.1) or in the other epimer, mannose 6-P. Conversion to mannose 1-P and further on to GDP-mannose yields the activated sugar as a precursor of glycoproteins and glycolipids (4.4.1, 4.4.2) as well as of mannuronates (e.g., alginate)	PAGE 51	HEX4 (hexokinase (D-mannose:ATP) - atp + man --> adp + h + man6p) - PMANM (phosphomannomutase -man1p <==> man6p) - MAN1PT2 (mannose-1-phosphate guanylyltransferase (GDP) - gdp + h + man1p --> gdpmann + pi)
				atp[c]	1	1	adp[c]	1	1
				gdp[c]	1	1	pi[c]	1	1
47	CARBOHYDRATES METABOLISM	AMINO SUGARS METABOLISM	UDP-N-acetyl D-galactosamine synthesis	glc_D[c]	1	1	udpacgal[c]	1	1	iHSA (38)/recon2 (30)	The biosynthesis of amino sugars starts from D-fructose 6-P by a transamination reaction with glutamine, yielding D-glucosamine 6-P. Apparently, a Schiff base is the intermediate. Thereafter, acetylation by acetyl-CoA takes place, followed by a mutase reaction to yield N-acetylglucosamine 1-P, and by the formation of the UDP-derivative. UDP-N-acetyl-D-glucosamine is the substrate for epimerizatio…	PAGE 54	HEX1 (hexokinase (D-glucose:ATP) - atp + glc-D --> adp + g6p + h) - PGI (glucose-6-phosphate isomerase - g6p <==> f6p) - GF6PTA (glutamine-fructose-6-phosphate transaminase - f6p + gln-L --> gam6p + glu-L) - ACGAM6PSi (N-acetylglucosamine-6-phosphate synthase - accoa + gam6p --> acgam6p + coa + h) - ACGAMPM (phosphoacetylglucosamine mutase - acgam6p <==> acgam1p) - UAGDP (UDP-N-acetylglucosamine …
				gln_L[c]	1	1	glu_L[c]	1	1
				accoa[c]	1	1	coa[c]	1	1
				atp[c]	1	1	adp[c]	1	1
				utp[c]	1	1	ppi[c]	1	1
							h[c]	1	1
48	CARBOHYDRATES METABOLISM	AMINO SUGARS METABOLISM	CMP-N-acetylneuraminate synthesis	glc_D[c]	1	1	cmpacna[c]	1	1	iHSA (39)/recon2(31)	http://www.genome.jp/kegg-bin/show_pathway?map00520+C00128 -- Either N-acetyl-D-mannosamine or its 6-phosphate can be condensed with phosphoenolpyruvate to yield N-acetylneuraminate (sialate) or its 6-phosphate, respectively, which is thereafter dephosphorylated. The ring form of this compound includes the 3 added C-atoms. Sialate is an essential component of gangliosides. For introduction into t…	PAGE 54	HEX1 (hexokinase (D-glucose:ATP) - atp + glc-D --> adp + g6p + h) - PGI (glucose-6-phosphate isomerase - g6p <==> f6p) - GF6PTA (glutamine-fructose-6-phosphate transaminase - f6p + gln-L --> gam6p + glu-L) - ACGAM6PSi (N-acetylglucosamine-6-phosphate synthase - accoa + gam6p --> acgam6p + coa + h) - ACGAMPM (phosphoacetylglucosamine mutase - acgam6p <==> acgam1p) - UAGDP (UDP-N-acetylglucosamine …
				gln_L[c]	1	1	glu_L[c]	1	1
				accoa[c]	1	1	coa[c]	1	1
				pep[c]	1	1	adp[c]	2	2
				utp[c]	1	1	ppi[c]	2	2
				atp[c]	2	2	h[c]	3	3
				h2o[c]	3	3	pi[c]	2	2
				ctp[c]	1	1	udp[c]	1	1
49	CARBOHYDRATES METABOLISM	AMINO SUGARS METABOLISM	N-Acetylglucosamine synthesis	glc_D[c]	1	1	acgam[c]	1	1	iHSA (40)	N-Acetylglucosamine (N-acetyl-D-glucosamine, or GlcNAc, or NAG) is a monosaccharide derived from glucose -- Amino sugars are sugar derivatives, in which a hydroxyl group has been replaced by an amino group. Frequently, they are acetylated. Other prominent derivatives are, e.g., N-acetylneuraminic acid (sialic acid) and N-acetylmuramic acid. They play an important role in glycoproteins and glycoli…	PAGE 54	HEX1 (hexokinase (D-glucose:ATP) - atp + glc-D --> adp + g6p + h) - PGI (glucose-6-phosphate isomerase - g6p <==> f6p) - GF6PTA (glutamine-fructose-6-phosphate transaminase - f6p + gln-L --> gam6p + glu-L) - ACGAM6PSi (N-acetylglucosamine-6-phosphate synthase - accoa + gam6p --> acgam6p + coa + h) - ACGAMPM (phosphoacetylglucosamine mutase - acgam6p <==> acgam1p) - UAGDP (UDP-N-acetylglucosamine …
				gln_L[c]	1	1	glu_L[c]	1	1
				accoa[c]	1	1	coa[c]	1	1
				utp[c]	1	1	adp[c]	1	1
				atp[c]	1	1	ppi[c]	1	1
				h2o[c]	1	1	h[c]	2	2
							udp[c]	1	1
50	CARBOHYDRATES METABOLISM	PENTOSE AND GLUCURONATE INTERCONVERSION	Glucuronate synthesis (via inositol)	glc_D[c]	1	1	glcur[c]	1	1	iHSA (41)	Glucuronic acid is a sugar acid derived from glucose (through UDP-glucose). It is a common building block of proteoglycans and glycoglycerolipids -- The most prominent naturally occurring inositol, myo-inositol, is formed from glucose 1-phosphate in a NAD+-catalyzed oxidation/ reduction reaction. It is a cyclic alcohol with 6 hydroxyl groups, one of many stereoisomers. In the phosphorylated form,…	PAGE 50	HEX1 (hexokinase (D-glucose:ATP) - atp + glc-D --> adp + g6p + h) - MI1PS (myo-Inositol-1-phosphate synthase - g6p --> mi1p-D) - MI1PP (myo-inositol 1-phosphatase - h2o + mi1p-D --> inost + pi) - INOSTO (inositol oxygenase - inost + o2 --> glcur + h + h2o)
				atp[c]	1	1	adp[c]	1	1
				o2[c]	1	1	h[c]	2	2
							pi[c]	1	1
51	CARBOHYDRATES METABOLISM	PENTOSE AND GLUCURONATE INTERCONVERSION	Glucuronate synthesis (via udp-glucose)	glc_D[c]	1	1	glcur[c]	1	1	iHSA (41)	Glucuronic acid is a sugar acid derived from glucose (through UDP-glucose). It is a common building block of proteoglycans and glycoglycerolipids	PAGE 50	HEX1 (hexokinase (D-glucose:ATP) - atp + glc-D --> adp + g6p + h) PGMT (phosphoglucomutase - g1p <==> g6p) - GALU (UTP-glucose-1-phosphate uridylyltransferase - g1p + h + utp <==> ppi + udpg) - UDPGD (UDPglucose 6-dehydrogenase - h2o + (2) nad + udpg --> (3) h + (2) nadh + udpglcur)- UDPGNP(UDPglucuronate uridine-h2o + udpglcur --> glcur + h + udp)
				atp[c]	1	1	adp[c]	1	1
				utp[c]	1	1	ppi[c]	1	1
				h2o[c]	2	2	h[c]	4	4
				nad[c]	2	2	nadh[c]	2	2
							udp[c]	1	1
52	CARBOHYDRATES METABOLISM	KETOGENESIS	Synthesis of acetone	glc_D[c]	1	1	acetone[m]	1	1	recon2 (24)	a-Oxidation in animals starts with the acyl-CoA dehydrogenase reaction. The removed hydrogens are taken up by FAD, which is reoxidized by the electron transferring flavoprotein, ETF (a FAD-linked matrix protein). ETF transfers the reducing equivalents via the ETFubiquinone dehydrogenase to the ubiquinone pool of the respiratory chain. The other reducing step of the fatty acid oxidation, the 3-hyd…	PAGE 97	ADCim (Acetoacetate decarboxylation (irreversible), mitochondrial - acac + h --> acetone + co2) - HMGLm( hmgcoa --> acac + accoa)
				nad[c]	2	2	nadh[m]	2	2
				adp[c]	2	2	nadh[c]	2	2
				pi[c]	2	2	co2[m]	3	3
				nad[m]	2	2	atp[c]	2	2
				h2o[m]	1	1	h2o[c]	2	2
							h[m]	2	2
53	CARBOHYDRATES METABOLISM	KETOGENESIS	(R)-3-Hydroxybutanoate synthesis	glc_D[c]	1	1	bhb[m]	1	1	iHSA (120)/recon2 (25)	It is synthesized in the liver from acetoacetate, the first ketone produced in the fasting state. It is able to cross the blood-brain-barrier into the central nervous system. Moreover, it has been determined that β-hydroxybutyric acid mediates the effects of exercise on BDNF levels in the hippocampus.	PAGE 97	HMGLm( hmgcoa --> acac + accoa) - BDHm ((R)-3-Hydroxybutanoate:NAD+ oxidoreductase (bhb + nad <==> acac + h + nadh)
				adp[c]	2	2	atp[c]	2	2
				nad[c]	2	2	nadh[m]	1	1
				nad[m]	1	1	nadh[c]	2	2
				pi[c]	2	2	h2o[c]	2	2
				h2o[m]	1	1	co2[m]	2	2
							h[m]	2	2
54	CARBOHYDRATES METABOLISM	PHOSPHATE INOSITOL METABOLISM	Synthesis of inositol	glc_D[c]	1	1	inost[c]	1	1	recon2 (135)	Formed using glucose 1-phosphate via myo-inositol 1-phosphate synthase.	PAGE 49/50	HEX1 (hexokinase (D-glucose:ATP) - atp + glc-D --> adp + g6p + h) - MI1PS (myo-Inositol-1-phosphate synthase - g6p --> mi1p-D) - MI1PP (myo-inositol 1-phosphatase - h2o + mi1p-D --> inost + pi) -
				atp[c]	1	1	adp[c]	1	1
				h2o[c]	1	1	h[c]	1	1
							pi[c]	1	1
55	CARBOHYDRATES METABOLISM	PHOSPHATE INOSITOL METABOLISM	Inositol as input for glucuronate-xylulose pathway	inost[c]	1	1	xu5p_D[c]	1	1	recon2 (176)	Conversion of myo-inositol to glucuronic acid which is then able to enter the glucuronate-xylulose pathway for conversion to xylulose-5-phosphate. This product can then easily enter the pentose phosphate pathway. Hence, MIOX enables the conversion and catabolism of inositol to generate NADPH and other pentose sugars.	PAGE 50 -- Croze ML, Soulage CO (October 2013). "Potential role and therapeutic interests of myo-inositol in metabolic diseases". Biochimie. 95 (10): 1811–27. doi:10.1016/j.biochi.2013.05.011. PMID 23764390.	INOSTO (inositol oxygenase- inost + o2 --> glcur + h + h2o) GULNDer (gulonate dehydrogenase, endoplasmic reticulum - glcur + h + nadph <==> guln + nadp) - GULNter (L-gulonate endoplasmic reticular export - guln[r] --> guln[c]) - GULN3D (L-gulonate 3-dehydrogenase - guln + nad <==> 3dhguln + h + nadh) - DGULND (dehydro-L-gulonate decarboxylase - 3dhguln + h <==> co2 + xylu-L) - XYLUR (xylulose red…
				atp[c]	1	1	adp[c]	1	1
				o2[c]	1	1	co2[c]	1	1
				nad[c]	2	2	nadh[c]	2	2
				nadph[c]	2	2	nadp[c]	2	2
							h[c]	1	1
							h2o[c]	1	1
56	CARBOHYDRATES METABOLISM	PHOSPHATE INOSITOL METABOLISM	Synthesis of phosphatidylinositol from inositol	inost[c]	1	1	pail_hs[c]	1	1	recon2 (173)	Typically phosphatidylinositols form a minor component on the cytosolic side of eukaryotic cell membranes.	PAGE 50	CDIPTr (phosphatidylinositol synthase (Homo sapiens)- cdpdag_hs + inost <==> cmp + h + pail_hs)
				cdpdag_hs[c]	1	1	h[c]	1	1
							cmp[c]	1	1
57	CARBOHYDRATES METABOLISM	PHOSPHATE INOSITOL METABOLISM	Conversion of phosphatidyl-1D-myo-inositol to 1D-myo-inositol 1-phosphate	pail_hs[c]	1	1	mi1p_D[c]	1	1	recon2 (208)	Link between Phosphate Inositol metablism and Lipids. Both metabolites are secondary messenger molecule used in signal transduction and lipid signaling in biological cells.	http://www.uniprot.org/uniprot/P19174	PIPLC (phosphatidylinositol phospholipase C - h2o + pail_hs -> dag_hs + h + mi1p_D)
				h2o[c]	1	1	dag_hs[c]	1	1
							h[c]	6	6
58	CARBOHYDRATES METABOLISM	STARCH DEGRADATION	Starch degradation	strch1[e]	1	1	glc_D[e]	11	11	recon2 (248)	Needs to be degraded to glucose to be able to enter glycolysis.	PAGE 43 -- http://www.sciencedirect.com/science/article/pii/S001457930700419X	AMY1e (alpha-amylase, extracellular (strch1 -> strch2) - (8) h2o + strch1 --> (8) glc-D + strch2) - O16G2e (oligo-1,6-glucosidase (strch2 ->strch3) - h2o + strch2 --> glc-D + malt) - MALTe (alpha-glucosidase, extracellular - h2o + malt --> (2) glc-D)
				h2o[e]	10	10
59	CARBOHYDRATES METABOLISM	GLYOXYLATE METABOLISM	Link between glyoxylate metabolism and pentose phosphate pathway (Xylulose to glycolate)	xylu_D[c]	1	1	glyclt[c]	1	1	recon2 (281)	In KEGG it has the pathway, but in atalas PAGE 52, it miss the glycolate.	http://www.genome.jp/kegg-bin/show_pathway?map01200+C00160	KHK2 (ketohexokinase (D-xylulose) - atp + xylu-D --> adp + h + xu1p-D) - FBA4 (D-Fructose 1-phosphate D-glyceraldehyde-3-phosphate-lyase - xu1p-D <==> dhap + gcald) - GCALDD (Glycolaldehyde dehydrogenase - gcald + h2o + nad --> glyclt + (2) h + nadh)
				atp[c]	1	1	h[c]	3	3
				h2o[c]	1	1	dhap[c]	1	1
				nad[c]	1	1	nadh[c]	1	1
							adp[c]	1	1
60	CARBOHYDRATES METABOLISM	METHYLGLYOXAL METABOLISM	Synthesis of methylglyoxal	glc_D[c]	1	1	mthgxl[c]	2	2	recon2 (80 and 121)	methylglyoxal arises from nonenzymatic phosphate elimination from glyceraldehyde phosphate and dihydroxyacetone phosphate, two intermediates of glycolysis.	Not in Atlas -- http://www.genome.jp/kegg-bin/show_pathway?map00620+C00546	MGSA dhap[c] -> mthgxl[c] + pi[c]
				atp[c]	2	2	adp[c]	2	2
							pi[c]	2	2
							h[c]	2	2
61	AMINO ACIDS METABOLISM	ALANINE METABOLISM	Alanine synthesis	glc_D[c]	3	3	ala_L[c]	2	2	iHSA (42)/recon2 (228, 229)	Because transamination reactions are readily reversible and pyruvate pervasive, alanine can be easily formed and thus has close links to metabolic pathways such as glycolysis, gluconeogenesis, and the citric acid cycle. It also arises together with lactate and generates glucose from protein via the alanine cycle.	PAGE 59-60	HEX1 (atp[c] + glc-D[c] -> adp[c] + g6p[c] + h[c])-PGI (g6p[c] <=> f6p[c])-PFK (atp[c] + f6p[c] -> adp[c] + fdp[c] + h[c])-FBA (fdp[c] <=> dhap[c] + g3p[c] )-TPI (dhap[c] <=> g3p[c])-GAPD (g3p[c] + nad[c] + pi[c] <=> 13dpg[c] + h[c] + nadh[c])-PGK (3pg[c] + atp[c] <=> 13dpg[c] + adp[c]) - PGM (2pg[c] <=> 3pg[c] ) - ENO (2pg[c] <=> h2o[c] + pep[c] ) - PYK (adp[c] + h[c] + pep[c] -> atp[c] + pyr[c]…
				atp[m]	2	2	akg[c]	2	2
				adp[c]	6	6	atp[c]	6	6
				nad[m]	2	2	adp[m]	2	2
				nad[c]	6	6	nadh[c]	6	6
				nh4[m]	2	2	nadh[m]	2	2
				hco3[m]	2		h2o[c]	6
				h[m]	2		co2[m]	4
				pi[c]	6		pi[m]	2
							h[m]	6
							h[c]	4
62	AMINO ACIDS METABOLISM	ALANINE METABOLISM	Alanine degradation	ala_L[c]	1	1	h2o[c]			iHSA (77)/recon2 (42)	Alanine plays a key role in glucose–alanine cycle between tissues and liver. In muscle and other tissues that degrade amino acids for fuel, amino groups are collected in the form of glutamate by transamination. Glutamate can then transfer its amino group through the action of alanine aminotransferase to pyruvate, a product of muscle glycolysis, forming alanine and α-ketoglutarate. The alanine for…	PAGE 59-60
				o2[c]			atp[c]
				pi[c]			co2[c]
				adp[c]			nh4[c]
				h[c]
63	AMINO ACIDS METABOLISM	ALANINE METABOLISM	Synthesis of alanine from glutamine	gln_L[c]	1	1	ala_L[c]	1	1	iHSA (257)/recon2 (302)		PAGE 59-60	GLUNm (gln-L + h2o --> glu-L + nh4) - ALATA_L (L-alanine transaminase - akg + ala-L <==> glu-L + pyr)
				pyr[c]	1	1	akg[c]	1	1
				h2o[c]	1	1	nh4[c]	1	1
64	AMINO ACIDS METABOLISM	ARGININE METABOLISM	Arginine synthesis	glc_D[c]	2	2	arg_L[c]	1	1	iHSA (43)	Arginine is non essential amino acid. It's part of the urea cycle.Arginine plays an important role in cell division, the healing of wounds, removing ammonia from the body, immune function, and the release of hormones.	PAGE 81 -- https://en.wikipedia.org/wiki/Arginine	CBPSam (carbamoyl-phosphate synthase (ammonia) - (2) atp + hco3 + nh4 --> (2) adp + cbp + (2) h + pi) - OCBTm (ornithine carbamoyltransferase, irreversible - cbp + orn --> citr-L + h + pi) - ORNTArm (ornithine transaminase reversible (m) - akg + orn <==> glu-L + glu5sa) - GLU5Km (glutamate 5-kinase (m) - atp + glu-L --> adp + glu5p) - G5SDym (glutamate-5-semialdehyde dehydrogenase (m) - glu5p + h…
				asp_L[c]	1	1	fum[c]	1	1
				nadph[m]	1	1	akg[m]	1	1
				nad[c]	4	4	nadh[m]	2	2
				nad[m]	2	2	nadh[c]	4	4
				atp[m]	5	5	nadp[m]	1	1
				adp[c]	4	4	atp[c]	1	1
				pi[c]	4	4	adp[m]	5	5
				hco3[m]	3	3	amp[c]	1	3
				nh4[m]	3	3	pi[m]	5	5
							ppi[c]	1	1
							co2[m]	4	4
							h2o[c]	4	4
							h[m]	10	10
							h[c]	1	1
65	AMINO ACIDS METABOLISM	ARGININE METABOLISM	Arginine degradation	arg_L[c]	1	1	h2o[c]			iHSA (78)	Arginine is precursor of urea, which carries the waste nitrogen.	PAGE 81 -- https://www.ncbi.nlm.nih.gov/pmc/articles/PMC1219836/pdf/9806879.pdf	ARGN (arginase - arg-L + h2o --> orn + urea)
				o2[c]			atp[c]
				pi[c]			co2[c]
				adp[c]			urea[c]
				h[c]
66	AMINO ACIDS METABOLISM	ARGININE METABOLISM	Synthesis of arginine from glutamine	gln_L[m]	2	2	arg_L[c]	1	1	iHSA (258)/recon2 (298)	Glutamine is precursor for many other amino acid including arginine.	PAGE 60 -- https://openi.nlm.nih.gov/detailedresult.php?img=PMC2621195_1471-213X-8-107-1&req=4	GLUNm (gln-L + h2o --> glu-L + nh4) - ORNTArm (ornithine transaminase reversible (m) - akg + orn <==> glu-L + glu5sa) - GLU5Km (glutamate 5-kinase (m) - atp + glu-L --> adp + glu5p) - G5SDym (glutamate-5-semialdehyde dehydrogenase (m) - glu5p + h + nadph --> glu5sa + nadp + pi) - ARGSS (argininosuccinate synthase - asp-L + atp + citr-L --> amp + argsuc + h + ppi ) - ARGSL (argininosuccinate lyase…
				asp_L[c]	1	1	fum[c]	1	1
				atp[c]	1	1	adp[m]	3	3
				atp[m]	3	3	h[c]	1	1
				hco3[m]	1	1	h[m]	2	2
				nadph[m]	1	1	pi[m]	3	3
				h2o[m]	2	2	nh4[m]	1	1
							akg[m]	1	1
							nadp[m]	1	1
							amp[c]	1	1
							ppi[c]	1	1
67	AMINO ACIDS METABOLISM	ARGININE METABOLISM	Synthesis of nitric oxide from arginine	arg_L[c]	2	2	no[c]	2	2	iHSA (260)/recon2 (47, 308)	Nitric oxide synthases (EC 1.14.13.39) (NOSs) are a family of enzymes catalyzing the production of nitric oxide (NO) from L-arginine. NO is an important cellular signaling molecule.	PAGE 81	NOS1 (Nitric Oxide Synthase (intermediate forming)- arg-L + h + nadph + o2 --> h2o + nadp + nwharg) and NOS2 (Nitric Oxide Synthase (NO forming)- nadph + (2) nwharg + (2) o2 --> (2) citr-L + h + (2) h2o + nadp + (2) no)
				h[c]	1	1	h2o[c]	4	4
				o2[c]	4	4	citr_L[c]	2	2
				nadph[c]	3	3	nadp[c]	3	3
68	AMINO ACIDS METABOLISM	ASPARTATE METABOLISM	Synthesis of aspartate from glutamine	gln_L[c]	1	1	asp_L[c]	1	1	iHSA (261)/recon2 (292)	Aspartate is non essential amino acid. the transfer of an amine group from another molecule such as alanine or glutamine yields aspartate and an alpha-keto acid. It's also byproduct of urea cycle.	PAGE 60	GLUNm (gln-L + h2o --> glu-L + nh4) - ASPTA (aspartate transaminase- akg + asp-L <==> glu-L + oaa)
				oaa[c]	1	1	akg[c]	1	1
				h2o[c]	1	1	nh4[c]	1	1
69	AMINO ACIDS METABOLISM	ARGININE METABOLISM	Synthesis of creatine from arginine	arg_L[c]	1	1	creat[c]	1	1	iHSA (102)/recon2 (45)	Creatine is a nitrogenous organic acid that occurs naturally in vertebrates. Its main role is to facilitate recycling of adenosine triphosphate (ATP), the energy currency of the cell, primarily in muscle and brain tissue.	PAGE 81	GLYAMDTRc (glycine amidinotransferase - arg-L + gly <==> gudac + orn) - GACMTRc (guanidinoacetate N-methyltransferase - amet + gudac <==> ahcys + creat + h)
				amet[c]	1	1	ahcys[c]	1	1
				gly[c]	1	1	orn[c]	1	1
							h[c]	1	1
70	AMINO ACIDS METABOLISM	ASPARAGINE METABOLISM	Asparagine synthesis	glc_D[c]	1	1	asn_L[c]	1	1	iHSA (44)	It's non essential amino acid and is required for development and function of the brain. Duarte, et al.( Metabolic responses of CHO cells to limitation of key amino acids. Biotechnol. Bioeng. 111, 2095–106 (2014)) report of an asparagine auxotrophy but rhe asparagine synthesis reaction has strong transcriptomic and proteomic evidence for its presence in CHO cell lines (Hefzi et al., CHO GeM).	PAGE 60	ASNS1 (asparagine synthase (glutamine-hydrolysing) - asp-L + atp + gln-L + h2o --> amp + asn-L + glu-L + h + ppi)
				fad[m]	1	1	fadh2[m]	1	1
				hco3[m]	1	4	co2[m]	3	6
				nh4[m]	1	1	nadh[m]	2	2
				nh4[c]	1	1	nadh[c]	3	3
				nad[c]	3	3	amp[c]	1	1
				nad[m]	2	2	ppi[c]	1	3
				adp[c]	1	1	h[m]	2	2
				pi[c]	1	1	h[c]	4	4
71	AMINO ACIDS METABOLISM	ASPARAGINE METABOLISM	Asparagine degradation	asn_L[c]	1	1	h2o[c]			iHSA (79)/recon2 (53)	Asparagine usually enters the citric acid cycle in humans as oxaloacetate.	PAGE 60 -- (https://en.wikipedia.org/wiki/Asparagine)	ASNS1 (asparagine synthase (glutamine-hydrolysing) - asp-L + atp + gln-L + h2o --> amp + asn-L + glu-L + h + ppi)
				o2[c]			atp[c]
				pi[c]			co2[c]
				adp[c]			nh4[c]
				h[c]
72	AMINO ACIDS METABOLISM	ASPARTATE METABOLISM	Aspartate synthesis	glc_D[c]	3	3	asp_L[m]	2	2	iHSA (45)	Aspartate is a non-essential amino acid. In the human body, aspartate is most frequently synthesized through the transamination of oxaloacetate,which is a metabolite in TCA cycle. The biosynthesis of aspartate is facilitated by an aminotransferase enzyme: the transfer of an amine group from another molecule such as alanine or glutamine yields aspartate and an alpha-keto acid.	PAGE 60 -- https://en.wikipedia.org/wiki/Aspartic_acid	HEX1 (atp[c] + glc-D[c] -> adp[c] + g6p[c] + h[c])-PGI (g6p[c] <=> f6p[c])-PFK (atp[c] + f6p[c] -> adp[c] + fdp[c] + h[c])-FBA (fdp[c] <=> dhap[c] + g3p[c] )-TPI (dhap[c] <=> g3p[c])-GAPD (g3p[c] + nad[c] + pi[c] <=> 13dpg[c] + h[c] + nadh[c])-PGK (3pg[c] + atp[c] <=> 13dpg[c] + adp[c]) - PGM (2pg[c] <=> 3pg[c] ) - ENO (2pg[c] <=> h2o[c] + pep[c] ) - PYK (adp[c] + h[c] + pep[c] -> atp[c] + pyr[c]…
				nad[c]	6	6	akg[m]	2	2
				adp[c]	6	6	nadh[c]	6	6
				pi[c]	6	6	atp[c]	6	6
				h2o[m]	2	2	h2o[c]	6	6
				nad[m]	2	2	co2[m]	4	4
				atp[m]	4	4	nadh[m]	2	2
				hco3[m]	4	4	adp[m]	4	4
				nh4[m]	2	2	pi[m]	4	4
							h[m]	10	10
							h2o[m]	2	2
							h[c]	2	2
73	AMINO ACIDS METABOLISM	ASPARTATE METABOLISM	Aspartate degradation	asp_L[c]	1	1	h2o[c]			iHSA (80)/recon2 (62)	Aspartate is the precursor to several amino acids, including four that are essential for humans: methionine, threonine, isoleucine, and lysine. The conversion of aspartate to these other amino acids begins with reduction of aspartate to its "semialdehyde," O2CCH(NH2)CH2CHO.[8] Asparagine is derived from aspartate via transamidation	PAGE 60
				o2[c]			atp[c]
				pi[c]			co2[c]
				adp[c]			nh4[c]
				h[c]
74	AMINO ACIDS METABOLISM	ASPARTATE METABOLISM	Conversion of aspartate to arginine	asp_L[c]	1	1	arg_L[c]	1	1	recon2 (54)	This process is in urea cycle which is responsible to remove nitrogen in human.	PAGE 81	ARGSS (argininosuccinate synthase - asp-L + atp + citr-L --> amp + argsuc + h + ppi) - ARGSL (argininosuccinate lyase - argsuc <==> arg-L + fum)
				citr_L[c]	1	1	fum[c]	1	1
				atp[c]	1	1	amp[c]	1	1
							ppi[c]	1	1
							h[c]	1	1
75	AMINO ACIDS METABOLISM	ASPARTATE METABOLISM	Conversion of aspartate to beta-alanine	asp_L[c]	1	1	ala_B[c]	1	1	recon2 (55)	Beta-Alanine is the only naturally occurring non-essential beta amino acid. It is used in carnosine synthesis, which reduce lactate in muscle.	PAGE 59-60	ASP1DC (aspartate 1-decarboxylase - asp-L + h --> ala-B + co2)
				h[c]	1	1	co2[c]	1	1
76	AMINO ACIDS METABOLISM	ASPARTATE METABOLISM	Conversion of asparate to asparagine	asp_L[c]	1	1	asn_L[c]	1	1	recon2 (56)	The precursor to asparagine is oxaloacetate. Oxaloacetate is converted to aspartate using a transaminase enzyme. The enzyme transfers the amino group from glutamate to oxaloacetate producing α-ketoglutarate and aspartate. The enzyme asparagine synthetase produces asparagine, AMP, glutamate, and pyrophosphate from aspartate, glutamine, and ATP.	PAGE 60 -- https://en.wikipedia.org/wiki/Asparagine	ASNS1 (asparagine synthase (glutamine-hydrolysing): asp-L + atp + gln-L + h2o --> amp + asn-L + glu-L + h + ppi)
				atp[c]	1	1	amp[c]	1	1
				gln_L[c]	1	1	glu_L[c]	1	1
				h2o[c]	1	1	h[c]	1	1
							ppi[c]	1	1
77	AMINO ACIDS METABOLISM	BETA-ALANINE METABOLISM	beta-Alanine synthesis	glc_D[c]	1	1	ala_B[c]	1	1	iHSA (76)	β-Alanine is not found in any major proteins or enzymes. It is a component of the naturally occurring peptides carnosine and anserine and also of pantothenic acid (vitamin B5), which itself is a component of coenzyme A. Under normal conditions, β-alanine is metabolized into acetic acid.	PAGE 59-60	ASP1DC (asp_L[c] + h[c] ->ala_B[c] + co2[c]) - ASPTA (glu_L[c] + oaa[c]<=>akg[c] + asp_L[c]) -MDH (mal_L[c] + nad[c] <=>h[c] + nadh[c] + oaa[c]) -FUM (fum[c] + h2o[c] <=>mal_L[c]) -FUMtm (fum[m] + pi[c]<=>fum[c] + pi[m]) -SUCD1m (fad[m] + succ[m] <=>fadh2[m] + fum[m]) -SUCOASm (adp[m] + pi[m] + succoa[m]<=>atp[m] + coa[m] + succ[m]) -AKGDm (akg[m] + coa[m] + nad[m] ->co2[m] + nadh[m] + succoa[m])…
				fad[m]	1	1	fadh2[m]	1	1
				nad[m]	2	2	co2[c]	1	1
				nad[c]	3	3	co2[m]	3	4
				adp[c]	2	2	nadh[m]	2	2
				pi[c]	2	2	nadh[c]	3	3
				hco3[m]	1	2	atp[c]	2	3
				nh4[m]	1	1	h2o[c]	1	1
							h[m]	2	2
							h[c]	1	1
78	AMINO ACIDS METABOLISM	BETA-ALANINE METABOLISM	beta-Alanine degradation	ala_B[c]	1	1	h2o[c]			iHSA (99)	β-alanine can undergo a transanimation reaction with pyruvate to form malonate-semialdehyde and L-alanine. The malonate semialdehyde can then be converted into malonate via malonate-semialdehyde dehydrogenase. Malonate is then converted into malonyl-CoA and enter fatty acid biosynthesis.	-
				o2[c]			atp[c]
				pi[c]			co2[c]
				adp[c]			nh4[c]
				h[c]
79	AMINO ACIDS METABOLISM	BETA-ALANINE METABOLISM	Conversion of carnosine to beta-alanine	carn[c]	1	1	ala_B[c]	1	1	recon2 (63)	Seems like it should be beta alanine is converted to carnosine to reduce lactate in muscle. But if people take carnosine orally, it breaks down to histidine and beta-alanine	PAGE 59	NBAHH_ir (Nalpha-(beta-alanyl)-L-histidine hydrolase IR - carn + h2o --> ala-B + his-L)
				h2o[c]	1	1	his_L[c]	1	1
80	AMINO ACIDS METABOLISM	BETA-ALANINE METABOLISM	Beta-alanine to 3-oxopropanoate	ala_B[m]	1	1	msa[m]	1	1	recon2 (39 and 194)		PAGE 131	APAT2rm (3-Aminopropanoate:2-oxoglutarate aminotransferase (m)- akg + ala-B <==> glu-L + msa)
				akg[m]	1	1	glu_L[m]	1	1
81	AMINO ACIDS METABOLISM	CYSTEINE METABOLISM	Cysteine synthesis (need serine and methionine)	met_L[c]	1	1	cys_L[c]	1	1	iHSA (70, 265)/recon2 (192, 242, 332)	Cysteine is semi essential amino acid. Animals require homocysteine (from methionine degradation) as source of sulfur and produce cysteine via the condensation product cystathionine. Cysteine can usually be synthesized by the human body under normal physiological conditions if a sufficient quantity of methionine is available.	PAGE 67	CYSTGL (cyst_L[c] + h2o[c] -> 2obut[c] + cys_L[c] + nh4[c]) - CYSTS (hcys_L[c] + ser_L[c] -> cyst_L[c] + h2o[c])
				gly[c]	1	1	sarcs[c]	1	1
				atp[c]	2	2	adp[c]	1	1
				h2o[c]	2	2	amp[c]	1	1
				ser_L[c]	1	1	pi[c]	1	1
							ppi[c]	1	1
							h[c]	2	2
							2obut[c]	1	1
							nh4[c]	1	1
82	AMINO ACIDS METABOLISM	CYSTEINE METABOLISM	Cysteine degradation	cys_L[c]	1	1	h2o[c]			iHSA (81)/recon2 (76, 77, 331)	One way is oxidation of the -SH group and decarboxylation result in taurine, another way is to be degraded to pyruvate.	PAGE 67-68 -- https://biocyc.org/META/NEW-IMAGE?type=PATHWAY&object=CYSTEINE-DEG-PWY
				o2[c]			atp[c]
				pi[c]			co2[c]
				adp[c]			nh4[c]
				h[c]			so4[c]
83	AMINO ACIDS METABOLISM	CYSTEINE METABOLISM	Synthesis of cysteine from cystine	Lcystin[c]	1	1	cys_L[c]	2	2	recon2 (79)	The oxidation of cysteine to the disulfi de cystine (Cys-S-S-Cys) plays an essential role in formation and maintenance of the secondary structure of proteins (2.3.1, 4.5.1.3) and enzyme activity regulation (e.g., Calvin cycle enzymes via thioredoxin).	PAGE 67	CYSGLTH (Glutathione:cystine oxidoreductase - Lcystin + (2) gthrd <==> (2) cys-L + gthox)
				gthrd[c]	2	2	gthox[c]	1	1
84	AMINO ACIDS METABOLISM	CYSTEINE METABOLISM	Synthesis of taurine from cysteine	cys_L[c]	2	2	taur[c]	2	2	recon2 (78 and 184)	Mammalian taurine synthesis occurs in the pancreas via the cysteine sulfinic acid pathway.	PAGE 68	CYSO (cysteine oxidase- cys-L + o2 --> 3sala + (2) h) -3SALAOX (cysteinesulfinic acid oxidase - (2) 3sala + (2) h + o2 --> (2) Lcyst) - LCYSTCBOXL (3-Sulfoalanine carboxy-lyase - Lcyst + h --> co2 + taur)
				o2[c]	3	3	h[c]	4	4
				h[c]	4	4	co2[c]	2	2
85	AMINO ACIDS METABOLISM	GLUTAMATE METABOLISM	Glutamate synthesis	glc_D[c]	1	1	glu_L[c]	1	1	iHSA (46)/recon2 (34,35, 37,38, 46)	The major glutamate production in animals takes place by transamination between 2-oxoglutarate and amino acids to be catabolized (Fig. 3.2.2-3). This proceeds mainly in the liver, which is the central organ for amino acid interconversions and acts also as a ‘buffer’ after resorption. -- https://en.wikipedia.org/wiki/Glutamic_acid	PAGE 60-61	HEX1 (atp[c] + glc_D[c] -> adp[c] + g6p[c] + h[c] ) - PGI (g6p[c] <=> f6p[c] ) - PFK (atp[c] + f6p[c] -> adp[c] + fdp[c] + h[c] ) - FBA (fdp[c] <=> dhap[c] + g3p[c] ) - TPI (dhap[c] <=> g3p[c] ) - GAPD (g3p[c] + nad[c] + pi[c] <=> 13dpg[c] + h[c] + nadh[c] ) - PGK (3pg[c] + atp[c] <=> 13dpg[c] + adp[c] ) - PGM (2pg[c] <=> 3pg[c] ) - ENO (2pg[c] <=> h2o[c] + pep[c] ) - PYK (adp[c] + h[c] + pep[c] …
				nad[c]	2	2	nadh[c]	2	2
				adp[c]	2	2	atp[c]	2	2
				pi[c]	2	2	h2o[c]	2	2
				h2o[m]	1	1	co2[m]	2	3
				nad[m]	1	1	nadh[m]	1	1
				atp[m]	1	1	adp[m]	1	1
				hco3[m]	1	2	pi[m]	1	1
				nh4[m]	1	1	h[m]	1	1
				h[m]	1	1	h2o[m]	1	1
							h[c]	1	1
86	AMINO ACIDS METABOLISM	GLUTAMATE METABOLISM	Glutamate degradation	glu_L[c]	1	1	h2o[c]			iHSA (82)	Depending on the metabolic state, glutamate dehydrogenase in liver mitochondria (see above) also may operate in the catabolic direction by converting glutamate into 2-oxoglutarate	PAGE 60-61
				o2[c]			atp[c]
				pi[c]			co2[c]
				adp[c]			nh4[c]
				h[c]
87	AMINO ACIDS METABOLISM	GLUTAMATE METABOLISM	Conversion of glutamate to glutamine	glu_L[c]	1	1	gln_L[c]	1	1	recon2 (141 and 142)	The ubiquitous glutamate-ammonia ligase (glutamine synthetase) performs the ATP-energized ammonia binding reaction which transfers glutamate to glutamine -- https://en.wikipedia.org/wiki/Glutamate-glutamine_cycle	PAGE 61	GLNS (glutamine synthetase - atp + glu-L + nh4 --> adp + gln-L + h + pi)
				atp[c]	1	1	adp[c]	1	1
				nh4[c]	1	1	h[c]	1	1
							pi[c]	1	1
88	AMINO ACIDS METABOLISM	GLUTAMATE METABOLISM	Conversion of glutamate to proline	glu_L[m]	1	1	pro_L[m]	1	1	recon2 (143)	Glutamate is phosphorylated and consecutively reduced to glutamate semialdehyde (see also Fig. 3.2.2-2). This compound cyclizesnon-enzymatically to L-1-pyrroline-5-carboxylate. A NADH or NADPH dependent reduction leads to the nonessential amino acid proline	PAGE 63 -- Proline is a non-essential amino acid in humans biosynthetically derived from the amino acid L-glutamate. While CHO cells are proline auxotrophs,	GLU5Km (glutamate 5-kinase - atp + glu-L --> adp + glu5p) - G5SDym (glutamate-5-semialdehyde dehydrogenase - glu5p + h + nadph --> glu5sa + nadp + pi) -G5SADs (L-glutamate 5-semialdehyde dehydratase - glu5sa --> 1pyr5c + h + h2o) -P5CR (pyrroline-5-carboxylate reductase - 1pyr5c + (2) h + nadph --> nadp + pro-L)
				atp[m]	1	1	adp[m]	1	1
				nadph[m]	2	2	nadp[m]	2	2
				h[m]	2	2	pi[m]	1	1
							h2o[m]	1	1
89	AMINO ACIDS METABOLISM	GLUTAMATE METABOLISM	Conversion of GABA into succinate	4abut[m]	1	1	succ[m]	1	1	recon2 (20)	Glutamate, as well as its decarboxylation product 4-aminobutyrate (GABA) act in the central nervous system as neuro transmitters	PAGE 60 -- Gamma-Amino Butyric acid (GABA) is an alpha amino acid which acts as a neurotransmitter in the central nervous system.	ABTArm (4-aminobutyrate transaminase, reversible - 4abut + akg <==> glu-L + sucsal) - SSALxm (succinate-semialdehyde dehydrogenase (NAD) - h2o + nad + sucsal --> (2) h + nadh + succ )
				akg[m]	1	1	glu_L[m]	1	1
				h2o[m]	1	1	h[m]	2	2
				nad[m]	1	1	nadh[m]
90	AMINO ACIDS METABOLISM	GLUTAMINE METABOLISM	Glutamine synthesis	glc_D[c]	1	1	gln_L[c]	1	1	iHSA (48)/recon2 (145)	Glutamine is synthesized by the enzyme glutamine synthetase from glutamate and ammonia. The most relevant glutamine-producing tissue is the muscle mass, accounting for about 90% of all glutamine synthesized. Glutamine is also released, in small amounts, by the lungs and brain.[11] Although the liver is capable of relevant glutamine synthesis, its role in glutamine metabolism is more regulatory th…	PAGE 60	HEX1 (atp[c] + glc_D[c] -> adp[c] + g6p[c] + h[c] ) - PGI (g6p[c] <=> f6p[c] ) - PFK (atp[c] + f6p[c] -> adp[c] + fdp[c] + h[c] ) - FBA (fdp[c] <=> dhap[c] + g3p[c] ) - TPI (dhap[c] <=> g3p[c] ) - GAPD (g3p[c] + nad[c] + pi[c] <=> 13dpg[c] + h[c] + nadh[c] ) - PGK (3pg[c] + atp[c] <=> 13dpg[c] + adp[c] ) - PGM (2pg[c] <=> 3pg[c] ) - ENO (2pg[c] <=> h2o[c] + pep[c] ) - PYK (adp[c] + h[c] + pep[c] …
				nad[c]	2	2	nadh[c]	2	2
				adp[c]	1	1	atp[c]	1	1
				pi[c]	1	1	h2o[c]	2	2
				h2o[m]	1	1	co2[m]	2	3
				nad[m]	1	1	nadh[m]	1	1
				atp[m]	1	1	adp[m]	1	1
				hco3[m]	1	2	pi[m]	1	1
				nh4[m]	1	1	h[m]	1	1
				nh4[c]			h2o[m]	1	1
				h[m]			h[c]	2	2
91	AMINO ACIDS METABOLISM	GLUTAMINE METABOLISM	Glutamine degradation	gln_L[c]	1	1	h2o[c]			iHSA(86, 266)/recon2 (140, 293, 294)	Glutamine can be directly incorporated into proteins (4.1.3, 4.3.2.3). The amino group of glutamine can be transferred by transaminase reactions (3.2.2.5) to other moieties for synthesis of amino acids (3.2.2 … 3.2.9), amino sugars (3.1.7.1), nucleotides (3.6.1, 3.6.2), NAD (3.7.9.1) etc.	PAGE 60
				o2[c]			atp[c]
				pi[c]			co2[c]
				adp[c]			nh4[c]
				h[c]
92	AMINO ACIDS METABOLISM	GLUTAMINE METABOLISM	Glutaminolysis (glutamine to lactate)	gln_L[m]	1	1	lac_L[m]	1	1	iHSA (267)/recon2 (291)	Glutaminolysis is a series of biochemical reactions by which the amino acid glutamine is lysed to glutamate, aspartate, CO2, pyruvate, lactate, alanine and citrate.Glutaminolysis is an important energy source in tumor cells. Glutamine is converted to gutamate (glutaminase) and further converted in alpha-ketoglutarate (glutamate deshydrogenase) to enter in the TCA cycle and malate-aspartate shuttl…		GLUNm (glutaminase (mitochondrial) - gln-L + h2o --> glu-L + nh4) - GLUDxm (glutamate dehydrogenase (NAD) (mitochondrial) - glu-L + h2o + nad <==> akg + h + nadh + nh4) - AKGDm (2-oxoglutarate dehydrogenase - akg + coa + nad --> co2 + nadh + succoa) - SUCOASm (Succinate--CoA ligase (ADP-forming) - atp + coa + succ <==> adp + pi + succoa) - SUCD1m (succinate dehydrogenase - fad + succ <==> fadh2 +…
				adp[m]	1	1	atp[m]	1	1
				nad[m]	2	2	nadh[m]	2	2
				fad[m]	1	1	fadh2[m]	1	1
				pi[m]	1	1	nh4[m]	2	2
				h2o[m]	3	3	co2[m]	2	2
93	AMINO ACIDS METABOLISM	GLUTATHIONE METABOLISM	Glutathionate synthesis	glu_L[c]	1	1	gthrd[c]	1	1	recon2 (75)	Glutathione is not an essential nutrient for humans, since it can be synthesized in the body from the amino acids L-cysteine, L-glutamic acid, and glycine; it does not have to be present as a supplement in the diet.	PAGE 69	GLUCYS (gamma-glutamylcysteine synthetase - atp + cys-L + glu-L --> adp + glucys + h + pi) - GTHS (glutathione synthetase - atp + glucys + gly --> adp + gthrd + h + pi)
				cys_L[c]	1	1	adp[c]	2	2
				gly[c]	1	1	h[c]	2	2
				atp[c]	2	2	pi[c]	2	2
94	AMINO ACIDS METABOLISM	GLYCINE METABOLISM	Glycine synthesis	glc_D[c]	1	1	gly[c]	2	2	iHSA (47)/recon2 (18)	Glycine is not essential to the human diet, as it is biosynthesized in the body from the amino acid serine.The principal function of glycine is as a precursor to proteins, such as its periodically repeated role in the formation of the collagen helix in conjunction with hydroxyproline.	PAGE 64	GHMT2r ser_L[c] + thf[c] <=> gly[c] + h2o[c] + mlthf[c]
				glu_L[c]	2	2	mlthf[c]	2	2
				nad[c]	4	4	akg[c]	2	2
				h2o[c]	2	2	nadh[c]	4	4
				thf[c]	2	2	h[c]	6	6
							h2o[c]	2	2
95	AMINO ACIDS METABOLISM	GLYCINE METABOLISM	Glycine degradation	gly[c]	1	1	h2o[c]			iHSA (83)/recon2 (14)	The predominant degradation pathway in animals and plants involves the glycine cleavage enzyme.	PAGE 64
				o2[c]			atp[c]
				pi[c]			co2[c]
				adp[c]			nh4[c]
				h[c]
96	AMINO ACIDS METABOLISM	GLYCINE METABOLISM	Conversion of glycine to pyruvate	gly[c]	1	1	pyr[c]	1	1	recon2 (150 and 151)	The second way to degrade glycine, glycine is degraded in two steps. The first step is the reverse of glycine biosynthesis from serine with serine hydroxymethyl transferase. Serine is then converted to pyruvate by serine dehydratase		GHMT2r (glycine hydroxymethyltransferase, reversible - ser-L + thf <==> gly + h2o + mlthf) - SERHL (L-Serine hydro-lyase - ser-L --> 2amac + h2o) -2AMACHYD (2-Aminoacrylate - 2amac + h2o --> nh4 + pyr)
				h2o[c]	1	1	thf[c]	1	1
				mlthf[c]	1	1	nh4[c]	1	1
97	AMINO ACIDS METABOLISM	HISTIDINE METABOLISM	Histidine degradation	his_L[c]	1	1	h2o[c]			iHSA (84)	L-histidine can be catabolized by both prokaryotic and eukaryotic organisms. It degrates to glutamate, glutamate can then be deaminated to form α-ketoglutarate.	PAGE 79 -- (https://metacyc.org/META/NEW-IMAGE?type=PATHWAY&object=PWY-5030).
				o2[c]			atp[c]
				pi[c]			co2[c]
				adp[c]			nh4[c]
				h[c]
98	AMINO ACIDS METABOLISM	HISTIDINE METABOLISM	Conversion of histidine to glutamate	his_L[c]	1	1	glu_L[c]	1	1	recon2 (159)	L-histidine can be catabolized by both prokaryotic and eukaryotic organisms. It degrates to glutamate, glutamate can then be deaminated to form α-ketoglutarate.	PAGE 79	HISD (histidase - his-L --> nh4 + urcan) -URCN (urocanase - h2o + urcan --> 4izp) -IZPN (imidazolonepropionase - 4izp + h2o --> forglu + h) - GluForTx (Glutamate formimidoyltransferase - forglu + h + thf --> 5forthf + glu-L)
				h2o[c]	2	2	nh4[c]	1	1
				thf[c]	1	1	5forthf[c]	1	1
99	AMINO ACIDS METABOLISM	HISTIDINE METABOLISM	Conversion of histidine to histamine	his_L[c]	1	1	hista[c]	1	1	recon2 (160)	Histamine is an organic nitrogenous compound involved in local immune responses as well as regulating physiological function in the gut and acting as a neurotransmitter for uterus.	PAGE 79 -- https://en.wikipedia.org/wiki/Histidine	HISDC (histidine decarboxylase- h + his-L --> co2 + hista)
				h[c]	1	1	co2[c]	1	1
100	AMINO ACIDS METABOLISM	HOMOCYSTEINE METABOLISM	Homocysteine synthesis (need methionine)	met_L[c]	1	1	hcys_L[c]	1	1	iHSA (75)	Homocysteine is a homologue of the amino acid cysteine. Homocysteine is not obtained from the diet. Instead, it is biosynthesized from methionine via a multi-step process. High level of homocysteine would cause person more prone to endothelial cell injury.	PAGE 67 -- https://www.benbest.com/health/Meth.html -- http://www.jbc.org/content/111/2/393.full.pdf	METAT (atp[c] + h2o[c] + met_L[c] -> amet[c] + pi[c] + ppi[c]) - GNMT (amet[c] + gly[c] -> ahcys[c] + h[c] + sarcs[c] ) - AHC (ahcys[c] + h2o[c] <=> adn[c] + hcys_L[c] ) -ADNK1 (adn[c] + atp[c] -> adp[c] + amp[c] + h[c] )
				gly[c]	1	1	sarcs[c]	1	1
				atp[c]	2	2	adp[c]	1	1
				h2o[c]	2	2	amp[c]	1	1
							pi[c]	1	1
							ppi[c]	1	1
							h[c]	2	2
101	AMINO ACIDS METABOLISM	HOMOCYSTEINE METABOLISM	Homocysteine degradation	hcys_L[c]	1	1	cys_L[c]	1	1	iHSA (97)	Homocysteine is a non-protein α-amino acid. It is a homologue of the amino acid cysteine. It degrades either through methionine or cysteine.	PAGE 67	CYSTS (hcys-L[c] + ser-L[c] -> cyst-L[c] + h2o[c] )-CYSTGL (cyst-L[c] + h2o[c] -> 2obut[c] + cys-L[c] + nh4[c] )-OBDHc (2obut[c] + coa[c] + nad[c] -> co2[c] + nadh[c] + ppcoa[c] )-GLYtm (gly[c] <=> gly[m] )-MTHFD2m (mlthf[m] + nad[m] <=> methf[m] + nadh[m] )-MTHFCm (h2o[m] + methf[m] <=> 10fthf[m] + h[m] )-FTHFLm (atp[m] + for[m] + thf[m] <=> 10fthf[m] + adp[m] + pi[m] )-FORt2m (for[m] <=> for[c]…
				ser_L[c]	1	1	ppcoa[c]	1	1
				coa[c]	1	1	nh4[c]	1	1
				nad[c]	1	1	co2[c]	1	1
							nadh[c]	1	1
102	AMINO ACIDS METABOLISM	ISOLEUCINE METABOLISM	Isoleucine degradation	ile_L[c]	1	1	h2o[c]			iHSA (85)/recon2 (172)	Isoleucine is both a glucogenic and a ketogenic amino acid. After transamination with alpha-ketoglutarate the carbon skeleton can be converted into either Succinyl CoA, and fed into the TCA cycle for oxidation or converted into oxaloacetate for gluconeogenesis (hence glucogenic).	PAGE 71-72 -- https://en.wikipedia.org/wiki/Isoleucine
				o2[c]			atp[c]
				pi[c]			co2[c]
				adp[c]			nh4[c]
				h[c]
103	AMINO ACIDS METABOLISM	LEUCINE METABOLISM	Leucine degradation	leu_L[c]	1	1	h2o[c]			iHSA (87)	Leucine is an essential amino acid.In healthy individuals, approximately 60% of dietary l-leucine is metabolized after several hours, with roughly 5% (2–10% range) of dietary l-leucine being converted to β-hydroxy β-methylbutyric acid (HMB). Around 40% of dietary l-leucine is converted to acetyl-CoA, which is subsequently used in the synthesis of other compounds.	PAGE 71-72
				o2[c]			atp[c]
				pi[c]			co2[c]
				adp[c]			nh4[c]
				h[c]
104	AMINO ACIDS METABOLISM	LEUCINE METABOLISM	Conversion of leucine to acetyl-coA	leu_L[m]	1	1	accoa[m]	1	1	recon2 (185)	In healthy individuals, approximately 60% of dietary l-leucine is metabolized after several hours, with roughly 5% (2–10% range) of dietary l-leucine being converted to β-hydroxy β-methylbutyric acid (HMB). Around 40% of dietary l-leucine is converted to acetyl-CoA, which is subsequently used in the synthesis of other compounds.	PAGE 71-72	LEUTAm (akg + leu-L <==> 4mop + glu-L ) - OIVD1m (4mop + coa + nad --> co2 + ivcoa + nadh) - ACOAD8m (fad + ivcoa --> 3mb2coa + fadh2) - MCCCrm (3mb2coa + atp + hco3 <==> 3mgcoa + adp + h + pi) - MGCHrm (3mgcoa + h2o <==> hmgcoa ) - HMGLm(hmgcoa --> acac + accoa)
				akg[m]	1	1	acac[m]	1	1
				coa[m]	1	1	glu_L[m]	1	1
				nad[m]	1	1	adp[m]	1	1
				fad[m]	1	1	h[m]	1	1
				atp[m]	1	1	pi[m]	1	1
				h2o[m]	1	1	co2[m]	1	1
				hco3[m]	1	1	nadh[m]	1	1
					1	1	fadh2[m]	1	1
105	AMINO ACIDS METABOLISM	LYSINE METABOLISM	Lysine degradation	lys_L[c]	1	1	h2o[c]			iHSA (88)/recon2 (186, 187)	L-lysine is an essential amino acid in humans. It is required for protein synthesis, enzyme catalysis, and L-carnitine biosynthesis. (https://metacyc.org/META/NEW-IMAGE?type=PATHWAY&object=LYSINE-DEG1-PWY)	PAGE 68
				o2[c]			atp[c]
				pi[c]			co2[c]
				adp[c]			nh4[c]
				h[c]
106	AMINO ACIDS METABOLISM	LYSINE METABOLISM	Conversion of lysine to L-Saccharopine	lys_L[m]	1	1	saccrp_L[m]	1	1	recon2 (186)	One step of degradation pathway, which would finally produce Acetyl-CoA. Oxidative decarboxylation of 2-oxoadipate results in glutaryl-CoA (the homologue of succinyl-CoA), which after a second decarboxylation yields crotonyl-CoA. This is a member of the fatty acid degradation pathway (3.4.1.5), which leads to acetyl-CoA. Thus, lysine is a ketogenic amino acid.	PAGE 68	SACCD3m (saccharopine dehydrogenase (NADP, L-lysine forming), mitochondrial - akg + h + lys-L + nadph --> h2o + nadp + saccrp-L)
				akg[m]	1	1	h2o[m]	1	1
				h[m]	1	1	nadp[m]	1	1
				nadph[m]	1	1
107	AMINO ACIDS METABOLISM	LYSINE METABOLISM	Conversion of lysine to L-2-Aminoadipate	lys_L[x]	1	1	L2aadp[c]	1	1	recon2 (187)	One step of degradation pathway which would finally produce Acetyl-CoA. Oxidative decarboxylation of 2-oxoadipate results in glutaryl-CoA (the homologue of succinyl-CoA), which after a second decarboxylation yields crotonyl-CoA. This is a member of the fatty acid degradation pathway (3.4.1.5), which leads to acetyl-CoA. Thus, lysine is a ketogenic amino acid.	PAGE 68	LYSOXp (L-lysine oxidase, peroxisomal - h2o + lys-L + o2 --> 6a2ohxnt + h2o2 + nh4) - PPD2CSPp (6a2ohxnt --> 1pipdn2c + h2o) - 1PPDCRp (delta1-piperideine-2-carboxylate reductase, perixosomal - 1pipdn2c + h + nadh --> Lpipecol + nad) - LPCOXp (L-pipecolate oxidase, peroxisomal - Lpipecol + o2 --> h + h2o2 + thp2c) - AAPSAS ( h + h2o + thp2c --> L2aadp6sa) - AASAD3 (L-aminoadipate-semialdehyde deh…
				h2o[x]	2	2	h2o2[x]	2	2
				o2[x]	2	2	nh4[x]	1	1
				nadh[x]	1	1	h[c]	1	1
				nad[c]	1	1	nad[x]	1	1
				h[x]	0	1	nadh[c]	1	1
108	AMINO ACIDS METABOLISM	METHIONINE METABOLISM	Methionine degradation	met_L[c]	1	1	cys_L[c]	1	1	iHSA (89)	In mammales, metheionine can be degradted in the pathway which proceeds via transamination of methionine, decarboxylation and liberation of methanethiol. Its oxidation leads to CO2.	PAGE 67	METAT (atp[c] + h2o[c] + met_L[c] -> amet[c] + pi[c] + ppi[c] )- GNMT (amet[c] + gly[c] -> ahcys[c] + h[c] + sarcs[c] )-AHC (ahcys[c] + h2o[c] <=> adn[c] + hcys-L[c] )-ADNK1 (adn[c] + atp[c] -> adp[c] + amp[c] + h[c] )-SARCStm (sarcs[c] -> sarcs[m] )-SARDHm (fad[m] + sarcs[m] + thf[m] -> fadh2[m] + gly[m] + mlthf[m] )-CYSTS (hcys-L[c] + ser-L[c] -> cyst-L[c] + h2o[c] )-CYSTGL (cyst-L[c] + h2o[c] …
				ser_L[c]	1	2	ppcoa[c]	1	1
				atp[c]	2	2	atp[m]	1	1
				adp[m]	1	1	adp[c]	1	1
				pi[m]	1	1	amp[c]	1	1
				fad[m]	1	6	pi[c]	1	1
				coa[c]	1	1	ppi[c]	1	1
				nad[c]	2	2	fadh2[m]	1	6
				nad[m]	1	1	h2o[c]	1	1
				h2o[c]	3	3	nh4[c]	1	2
				h2o[m]	1	1	co2[c]	3	5
							nadh[c]	2	2
							nadh[m]	1	1
							h[m]	1	1
							h[c]	2	2
109	AMINO ACIDS METABOLISM	METHIONINE METABOLISM	S-adenosyl-L-methionine synthesis	met_L[c]	1	1	amet[c]	1	1	iHSA (247)	Methionine is converted to S-adenosylmethionine (SAM) by (1) methionine adenosyltransferase.	PAGE 67	METAT (methionine adenosyltransferase - atp + h2o + met-L --> amet + pi + ppi)
				atp[c]	1	1	pi[c]	1	1
				h2o[c]	1	1	ppi[c]	1	1
110	AMINO ACIDS METABOLISM	ORNITHINE METABOLISM	Ornithine degradation	orn[c]	1	1	h2o[c]			iHSA (98)	Orinitine is a central part of the urea cycle, which allows for the disposal of excess nitrogen.	PAGE 81
				o2[c]			atp[c]
				pi[c]			co2[c]
				adp[c]			nh4[c]
				h[c]
111	AMINO ACIDS METABOLISM	ORNITHINE METABOLISM	Synthesis of ornithine from glutamine	gln_L[m]	2	2	orn[m]	1	1	iHSA (269)/recon2 (289)	Ornithine is a non proteinogenic amino acid that plays a role in the urea cycle.	PAGE 59-60	ORNTArm (ornithine transaminase reversible - akg + orn <==> glu-L + glu5sa) + G5SADrm (L-glutamate 5-semialdehyde dehydratase, reversible, mitochondrial - glu5sa <==> 1pyr5c + h + h2o) + P5CDm (1-pyrroline-5-carboxylate dehydrogenase, mitochondrial - 1pyr5c + (2) h2o + nad --> glu-L + h + nadh)
				atp[m]	1	1	adp[m]	1	1
				h2o[m]	2	2	nadp[m]	1	1
				nadph[m]	1	1	akg[m]	1	1
				h[m]	1	1	nh4[m]	2	2
							pi[m]	1	1
112	AMINO ACIDS METABOLISM	ORNITHINE METABOLISM	Synthesis of spermidine from ornithine	orn[c]	1	1	spmd[c]	1	1	recon2 (306 and 307)	Spermidine is a polyamine compound found in ribosomes and living tissues, and having various metabolic functions within organisms.	PAGE 82 -- https://www.ncbi.nlm.nih.gov/pubmed/3027106	ORNDC (Ornithine Decarboxylase - h + orn --> co2 + ptrc) - SPMS (spermidine synthase - ametam + ptrc --> 5mta + h + spmd) - ADMDC (adenosylmethionine decarboxylase - amet + h --> ametam + co2) - METAT (methionine adenosyltransferase- atp + h2o + met-L --> amet + pi + ppi)
				met_L[c]	1	1	5mta[c]	1	1
				h[c]	1	1	co2[c]	2	2
				atp[c]	1	1	pi[c]	1	1
				h2o[c]	1	1	ppi[c]	1	1
113	AMINO ACIDS METABOLISM	SERINE METABOLISM	Serine synthesis	glc_D[c]	1	1	ser_L[c]	2	2	iHSA (50)/recon2 (19)	Many cancer cells are highly dependent on serine, a trait that provides several novel therapeutic opportunities, either through the inhibition of de novo serine synthesis or by limiting the availability or uptake of exogenous serine. (doi:10.1038/nrc.2016.81)	PAGE 64	HEX1 (atp[c] + glc_D[c] ->adp[c] + g6p[c] + h[c])- PGI (g6p[c] <=>f6p[c]) )-PFK (atp[c] + f6p[c] ->adp[c] + fdp[c] + h[c] )-FBA (fdp[c] <=> dhap[c] + g3p[c] )-TPI (dhap[c] <=>g3p[c] )-GAPD(g3p[c] + nad[c] + pi[c] <=>13dpg[c] + h[c] + nadh[c] )-PGK (13dpg[c] + adp[c]<=>3pg[c] + atp[c] )-PGCD (3pg[c] + nad[c] ->3php[c] + h[c] + nadh[c] )-PSERT (3php[c] + glu_L[c] ->akg[c] + pser_L[c] )-PSP_L (h2o[c…
				glu_L[c]	2	2	akg[c]	2	2
				nad[c]	4	4	nadh[c]	4	4
				h2o[c]	2	2	h[c]	6	6
114	AMINO ACIDS METABOLISM	SERINE METABOLISM	Serine degradation	ser_L[c]	1	1	h2o[c]			iHSA (92)/recon2 (150, 151)	The major route for serine catabolism is the serine dehydratase reaction, leading to pyruvate -- L-serine can be catalized by Serine dehydratase to yield pyruvate, with the release of ammonia. (doi:10.1110/ps.041179105; https://en.wikipedia.org/wiki/Serine_dehydratase#cite_note-Crystal_structure-1)	PAGE 63
				o2[c]			atp[c]
				pi[c]			co2[c]
				adp[c]			nh4[c]
				h[c]
115	AMINO ACIDS METABOLISM	PHENYLALANINE METABOLISM	Phenylalanine degradation	phe_L[c]	1	1	h2o[c]			iHSA (90)	Tyrosine and phenylalanine, glucogenically, produce fumarate	PAGE 74	Homogentisate => 4-malylacetoacetate => 4-formylacetoacetate
				o2[c]			atp[c]
				pi[c]			co2[c]
				adp[c]			nh4[c]
				h[c]
116	AMINO ACIDS METABOLISM	PHENYLALANINE METABOLISM	Phenylalanine to phenylacetaldehyde	phe_L[c]	1	1	pacald[c]	1	1	recon2 (209 and 210)	Phenylacetaldehyde is an organic compound used in the synthesis of fragrances and polymers and is biosynthetically derived from the amino acid phenylalanine	Missing references for human metabolic network but many for plants??? -- http://www.jbc.org/content/281/33/23357.full	PHYCBOXL (L-Phenylalanine carboxy-lyase - h + phe-L --> co2 + peamn) - PEAMNO (Phenethylamine oxidase - h2o + o2 + peamn --> h2o2 + nh4 + pacald)
				h[c]	1	1	co2[c]	1	1
				h2o[c]	1	1	h2o2[c]	1	1
				o2[c]	1	1	nh4[c]	1	1
117	AMINO ACIDS METABOLISM	PHENYLALANINE METABOLISM	Phenylalanine to phenylacetyl-L-glutaminate	phe_L[c]	1	1	pheacgln[c]	1	1	recon2 (213)	Phenylacetylglutamine is a normal constituent of human urine	Not in the atlas -- http://www.jbc.org/content/229/1/463.long -- https://pubchem.ncbi.nlm.nih.gov/compound/Phenylacetylglutamine#section=Top	PHYCBOXL (L-Phenylalanine carboxy-lyase - h + phe-L --> co2 + peamn) - PEAMNO (Phenethylamine oxidase - h2o + o2 + peamn --> h2o2 + nh4 + pacald) -ALDD19x (aldehyde dehydrogenase - h2o + nad + pacald --> (2) h + nadh + pac) -PACCOAL (phenylacetate-CoA ligase - atp + coa + pac --> amp + phaccoa + ppi) -PHACCOAGLNAC (Phenylacetyl-CoA:L-glutamine alpha-N-phenylacetyltransferase - gln-L + phaccoa -->…
				h2o[c]	2	2	h2o2[c]	1	1
				o2[c]	1	1	nh4[c]	1	1
				nad[c]	1	1	h[c]	1	1
				atp[c]	1	1	nadh[c]	1	1
				gln_L[c]	1	1	amp[c]	1	1
							co2[c]	1	1
							ppi[c]	1	1
118	AMINO ACIDS METABOLISM	PHENYLALANINE METABOLISM	Phenylalanine to tyrosine	phe_L[c]	1	1	tyr_L[c]	1	1	recon2 (215)	Same pathway as L-phenylalanine (prephenate as precursor) with one additional step of phenylalanine 4-monooxygenase -- The reaction uses tetrahydrobiopterin which has to be reduced by dihydropteridine reductase	PAGE 74	PHETHPTOX2 (L-Phenylalanine,tetrahydrobiopterin:oxygen oxidoreductase (4-hydroxylating) - o2 + phe-L + thbpt --> thbpt4acam + tyr-L)
				o2[c]	1	1	thbpt4acam[c]	1	1
				thbpt[c]	1	1
119	AMINO ACIDS METABOLISM	PROLINE METABOLISM	Proline synthesis	glc_D[c]	1	1	pro_L[m]	1	1	iHSA (49)/recon2 (143)	Proline is non-essential in humans and is biosynthetically derived from the amino acid L-glutamate. CHO cells are deficient of proline synthesis.	PAGE 63
				atp[m]	1	2	nadh[c]	2	2
				nad[c]	2	2	atp[c]	2	2
				adp[c]	2	2	co2[m]	2	2
				pi[c]	2	2	adp[m]	1	2
				hco3[m]	1	1	pi[m]	1	2
				nh4[m]	1	1	h2o[m]	2	2
				nadph[m]	1	1	h2o[c]	2	2
							nadp[m]	1	1
120	AMINO ACIDS METABOLISM	PROLINE METABOLISM	Proline degradation	pro_L[c]	1	1	h2o[c]			iHSA (91)	Degradation of proline starts with the oxidation of 1-pyrroline-5carboxylate, fi nally yielding glutamate and oxoglutarate. -- https://biocyc.org/META/NEW-IMAGE?type=PATHWAY&object=PROUT-PWY	PAGE 63
				o2[c]			atp[c]
				pi[c]			co2[c]
				adp[c]			nh4[c]
				h[c]
121	AMINO ACIDS METABOLISM	PROLINE METABOLISM	Synthesis of proline from glutamine	gln_L[m]	1	1	pro_L[m]	1	1	iHSA (259, 268, 287, 288, 299, 300, 301)/recon2 (146, 221)	Proline can be produced from glutamine through glutamate.	PAGE 63	GLUNm (glutaminase (mitochondrial) - gln-L + h2o --> glu-L + nh4) - GLU5Km (glutamate 5-kinase (m) - atp + glu-L --> adp + glu5p) - G5SDym (glutamate-5-semialdehyde dehydrogenase (m) - glu5p + h + nadph --> glu5sa + nadp + pi) - G5SADrm (L-glutamate 5-semialdehyde dehydratase, reversible, mitochondrial - glu5sa <==> 1pyr5c + h + h2o) - P5CRxm (pyrroline-5-carboxylate reductase (m) - 1pyr5c + (2) …
				atp[m]	1	1	adp[m]	1	1
				h[m]	2	2	nad[m]	1	1
				nadh[m]	1	1	nadp[m]	1	1
				nadph[m]	1	1	nh4[m]	1	1
							pi[m]	1	1
122	AMINO ACIDS METABOLISM	THREONINE METABOLISM	Threonine degradation	thr_L[c]	1	1	h2o[c]			iHSA (93)	Threonine is cleaved directly or after oxidation, yielding glycine (which is converted via serine to pyruvate, 3.2.4.2) and acetaldehyde or acetate, which are consecutively converted into acetyl-CoA.	PAGE 67
				o2[c]			atp[c]
				pi[c]			co2[c]
				adp[c]			nh4[c]
				h[c]
123	AMINO ACIDS METABOLISM	TRYPTOPHAN METABOLISM	Tryptophan degradation	trp_L[c]	1	1	h2o[c]			iHSA (94)/recon2 (253, 254)	Tryptophan is degraded in liver. The main degradation pathway leads to crotonyl-CoA (which is a member of the fatty acid degradation pathway) and further on to acetyl-CoA.	PAGE 77
				o2[c]			atp[c]
				pi[c]			co2[c]
				adp[c]			nh4[c]
				h[c]
124	AMINO ACIDS METABOLISM	TRYPTOPHAN METABOLISM	Synthesis of anthranilate from tryptophan	trp_L[c]	1	1	anth[c]	1	1	recon2 (255)	The major catabolic pathway in mammalian liver begins with the oxidative cleavage of the 5-membered ring and the consecutive liberation of formate (which is taken up by tetrahydrofolate, 3.7.6.2), resulting in kynurenine. After hydroxylation, a shortening of the side chain and release of alanine by action of kynureninase takes place. Kynureninase can act before hydroxylation takes place, resultin…	PAGE 77	TRPO2 (L-Tryptophan:oxygen 2,3-oxidoreductase (decyclizing) - o2 + trp-L --> Lfmkynr) -FKYNH (N-Formyl-L-kynurenine amidohydrolase - Lfmkynr + h2o --> Lkynr + for + h) - KYN (kynureninase - Lkynr + h2o --> ala-L + anth + h)
				o2[c]	1	1	for[c]	1	1
				h2o[c]	2	2	h[c]	2	2
							ala_L[c]	1	1
125	AMINO ACIDS METABOLISM	TRYPTOPHAN METABOLISM	Synthesis of kynate from tryptophan	trp_L[c]	1	1	kynate[c]	1	1	recon2 (257)	High levels of kynurenic acid have been identified in patients suffering from tick-borne encephalitis, schizophrenia and HIV-related illnesses. In all these situations increased levels were associated with confusion and psychotic symptoms. Kynurenic acid acts in the brain as a glycine-site NMDAr antagonist, key in glutamatergic neurotransmission system, which is thought to be involved in the path…	PAGE 77	TRPO2 (L-Tryptophan:oxygen 2,3-oxidoreductase (decyclizing) - o2 + trp-L --> Lfmkynr) -FKYNH (N-Formyl-L-kynurenine amidohydrolase - Lfmkynr + h2o --> Lkynr + for + h) -KYNAKGAT (L-Kynurenine:2-oxoglutarate aminotransferase - Lkynr + akg --> 4aphdob + glu-L) - KYNATESYN (4-(2-Aminophenyl)-2,4-dioxobutanoate dehydratase- 4aphdob --> h2o + kynate)
				o2[c]	1	1	for[c]	1	1
				akg[c]	1	1	glu_L[c]	1	1
							h[c]	1	1
126	AMINO ACIDS METABOLISM	TRYPTOPHAN METABOLISM	Synthesis of L-kynurenine from tryptophan	trp_L[c]	1	1	Lkynr[c]	1	1	recon2 (260)	Kynurenine is synthesized by the enzyme tryptophan dioxygenase, which is made primarily but not exclusively in the liver, and indoleamine 2,3-dioxygenase, which is made in many tissues in response to immune activation. Kynurenine and its further breakdown products carry out diverse biological functions, including dilating blood vessels during inflammation and regulating the immune response. Some …	PAGE 77	TRPO2 (L-Tryptophan:oxygen 2,3-oxidoreductase - o2 + trp-L --> Lfmkynr ) and FKYNH (N-Formyl-L-kynurenine amidohydrolase - Lfmkynr + h2o --> Lkynr + for + h)
				o2[c]	1	1	h[c]	1	1
				h2o[c]	1	1	for[c]	1	1
127	AMINO ACIDS METABOLISM	TRYPTOPHAN METABOLISM	Synthesis of N-formylanthranilate from tryptophan	trp_L[c]	1	1	nformanth[c]	1	1	recon2 (261)	This step generates Alanine	PAGE 77	TRPO2 (L-Tryptophan:oxygen 2,3-oxidoreductase (decyclizing) - o2 + trp-L --> Lfmkynr) - LFORKYNHYD (L-Formylkynurenine hydrolase - Lfmkynr + h2o --> ala-L + h + nformanth)
				o2[c]	1	1	h[c]	1	1
				h2o[c]	1	1	ala_L[c]	1	1
128	AMINO ACIDS METABOLISM	TRYPTOPHAN METABOLISM	Synthesis of quinolinate from tryptophan	trp_L[c]	1	1	quln[c]	1	1	recon2 (264)	In eukaryotes, the last step is cyclization and can happen non-enzymatically	PAGE 77, 143	TRPO2 (L-Tryptophan:oxygen 2,3-oxidoreductase - o2 + trp-L --> Lfmkynr ) and FKYNH (N-Formyl-L-kynurenine amidohydrolase - Lfmkynr + h2o --> Lkynr + for + h) - KYN3OX (kynurenine 3-monooxygenase - Lkynr + h + nadph + o2 --> h2o + hLkynr + nadp) - HKYNH (3-Hydroxy-L-kynurenine hydrolase - h2o + hLkynr --> 3hanthrn + ala-L) -3HAO (3-hydroxyanthranilate 3,4-dioxygenase - 3hanthrn + o2 --> cmusa + h)…
				nadph[c]	1	1	ala_L[c]	1	1
				o2[c]	3	3	for[c]	1	1
							nadp[c]	1	1
							h[c]	2	2
129	AMINO ACIDS METABOLISM	TRYPTOPHAN METABOLISM	Synthesis of serotonin from tryptophan	trp_L[c]	1	1	srtn[c]	1	1	recon2 (265)	Serotonin or 5-hydroxytryptamine (5-HT) is a monoamine neurotransmitter. Biochemically derived from tryptophan, serotonin is primarily found in the gastrointestinal tract (GI tract), blood platelets, and the central nervous system (CNS) of animals, including humans.	PAGE 76	TRPHYDRO2 (L-Tryptophan,tetrahydrobiopterin:oxygen oxidoreductase (5-hydroxylating)- o2 + thbpt + trp-L --> 5htrp + thbpt4acam) -5HLTDL (5-Hydroxy-L-tryptophan decarboxy-lyase - 5htrp + h --> co2 + srtn)
				thbpt[c]	1	1	thbpt4acam[c]	1	1
				o2[c]	1	1	co2[c]	1	1
				h[c]	1	1
130	AMINO ACIDS METABOLISM	TYROSINE METABOLISM	Tyrosine synthesis (need phenylalanine)	phe_L[c]	1	1	tyr_L[c]	1	1	iHSA (73)	Mammals synthesize tyrosine from the essential amino acid phenylalanine (phe). The conversion into tyrosine is also the initial step of phenylalanine degradation.	PAGE 76	PHETHPTOX2 (o2[c] + phe_L[c] + thbpt[c] -> thbpt4acam[c] + tyr_L[c]) - DHPR( dhbpt[c] + h[c] + nadh[c] -> nad[c] + thbpt[c])- THBPT4ACAMDASE (thbpt4acam[c] -> dhbpt[c] + h2o[c])
				o2[c]	1	1	h2o[c]	1	1
				h[c]	1	1	nad[c]	1	1
				nadh[c]	1	1	h[c]	1	1
131	AMINO ACIDS METABOLISM	TYROSINE METABOLISM	Tyrosine degradation	tyr_L[c]	1	1	h2o[c]			iHSA (95)	The decomposition of tyrosine to acetoacetate and fumarate. The end products can then enter into the citric acid cycle. (https://en.wikipedia.org/wiki/Tyrosine#Degradation)	PAGE 76
				o2[c]			atp[c]
				pi[c]			co2[c]
				adp[c]			nh4[c]
				h[c]
132	AMINO ACIDS METABOLISM	TYROSINE METABOLISM	Tyrosine to adrenaline	tyr_L[c]	2	2	adrnl[c]	2	2	recon2 (269)	Adrenaline is a hormone and neurotransmitter	PAGE78	TYRDOPO (Tyrosine:dopa oxidase - o2 + (2) tyr-L --> (2) 34dhphe) - 3HLYTCL (3-Hydroxy-L-tyrosine carboxy-lyase - 34dhphe + h --> co2 + dopa) - DOPABMO (dopamine beta-monooxygenase -ascb-L + dopa + o2 --> dhdascb + h2o + nrpphr) -NORANMT (noradrenaline N-methyltransferase -amet + nrpphr --> adrnl + ahcys + h )
				o2[c]	3	3	co2[c]	2	2
				ascb_L[c]	2	2	h2o[c]	2	2
				amet[c]	2	2	ahcys[c]	2	2
							dhdascb[c]	2	2
133	AMINO ACIDS METABOLISM	TYROSINE METABOLISM	Tyrosine to dopamine	tyr_L[c]	2	2	dopa[c]	2	2	recon2 (270)	Dopamine is an organic chemical of the catecholamine and phenethylamine families that plays several important roles in the brain and body.	PAGE78	TYRDOPO (Tyrosine:dopa oxidase - o2 + (2) tyr-L --> (2) 34dhphe) - 3HLYTCL (3-Hydroxy-L-tyrosine carboxy-lyase - 34dhphe + h --> co2 + dopa)
				o2[c]	1	1	co2[c]	2	2
				h[c]	2	2
134	AMINO ACIDS METABOLISM	TYROSINE METABOLISM	Tyrosine to acetoacetate and fumarate	tyr_L[c]	1	1	fum[c]	1	1	recon2 (271)	Fumarate is a metabolite in TCA cycle, acetoacetate can be converted to actyle-CoA, which can be oxidized by the citric acid cycle or be used for fatty acid synthesis.	PAGE 76	TYRTA (tyrosine transaminase -akg + tyr-L <==> 34hpp + glu-L) -34HPPOR (4-Hydroxyphenylpyruvate:oxygen oxidoreductase - 34hpp + o2 --> co2 + hgentis) -HGNTOR (Homogentisate:oxygen 1,2-oxidoreductase - hgentis + o2 --> 4mlacac + h) -MACACI (maleylacetoacetate isomerase- 4mlacac --> 4fumacac) -FUMAC (fumarylacetoacetase - 4fumacac + h2o --> acac + fum + h)
				akg[c]	1	1	acac[c]	1	1
				o2[c]	2	2	co2[c]	1	1
				h2o[c]	1	1	h[c]	2	2
							glu_L[c]	1	1
135	AMINO ACIDS METABOLISM	VALINE METABOLISM	Valine degradation	val_L[c]	1	1	h2o[c]			iHSA (96)	L-Valine --> alpha-Ketoisovaleric acid --> Isobutyryl-CoA --> Methylmalonate semialdehyde --> Methylmalonyl-CoA (a form) -->Methylmolonyl-CoA (b form) --> Succinyl-CoA , which then can enter the Citric Acid Cycle.	PAGE 71-72
				o2[c]			atp[c]
				pi[c]			co2[c]
				adp[c]			nh4[c]
				h[c]
136	AMINO ACIDS METABOLISM	VALINE METABOLISM	Valine to succinyl-coA	val_L[m]	1	1	succoa[m]	1	1	recon2 (279)	L-Valine --> alpha-Ketoisovaleric acid --> Isobutyryl-CoA --> Methylmalonate semialdehyde --> Methylmalonyl-CoA (a form) -->Methylmolonyl-CoA (b form) --> Succinyl-CoA , which then can enter the Citric Acid Cycle.	PAGE 71-72	VALTAm (akg + val-L <==> 3mob + glu-L)- OIVD2m (3mob + coa + nad --> co2 + ibcoa + nadh) - ACOAD9m (fad + ibcoa --> 2mp2coa + fadh2) - ECOAH12m (2mp2coa + h2o <==> 3hibutcoa ) - 3HBCOAHLm ( 3hibutcoa + h2o --> 3hmp + coa + h) - H1BDm( 3hmp + nad <==> 2mop + h + nadh)- MMTSADm (2mop + coa + nad --> h + mmcoa-R + nadh) -MMMm (mmcoa-R <==> succoa)
				akg[m]	1	1	glu_L[m]	1	1
				coa[m]	1	1	fadh2[m]	1	1
				fad[m]	1	1	co2[m]	1	1
				h2o[m]	2	2	h[m]	3	3
				nad[m]	3	3	nadh[m]	3	3
137	LIPIDS METABOLISM	CHOLESTEROL METABOLISM	Hydroxymethylglutaryl-CoA synthesis	glc_D[c]	3	3	hmgcoa[m]	2	2	new	All animal cells manufacture cholesterol, for both membrane structure and other uses, with relative production rates varying by cell type and organ function. It's early precursor of cholesterol.	PAGE 107 -- (https://en.wikipedia.org/wiki/Cholesterol#Biosynthesis)	HEX1 (hexokinase (D-glucose:ATP) - atp + glc-D --> adp + g6p + h) - PGI (glucose-6-phosphate - g6p <==> f6p) - PFK (phosphofructokinase - atp + f6p --> adp + fdp + h) - FBA( fructose-bisphosphate aldolase - fdp <==> dhap + g3p) - TPI (triose-phosphate isomerase - dhap <==> g3p) - GAPD (glyceraldehyde-3-phosphate dehydrogenase - g3p + nad + pi <==> 13dpg + h + nadh) - ACYP (acylphosphatase -13dpg …
				coa[m]	2	2	atp[c]	6	6
				adp[c]	6	6	nadh[c]	6	6
				pi[c]	6	6	nadh[m]	6	6
				nad[m]	6	6	h2o[c]	6	6
				nad[c]	6	6	co2[m]	6	6
				h2o[m]	2	2	h[m]	8	8
138	LIPIDS METABOLISM	CHOLESTEROL METABOLISM	Cholesterol synthesis	frdp[c]	2	2	chsterol[c]	1	1	recon2 (163 and 309)	All animal cells manufacture cholesterol, for both membrane structure and other uses, with relative production rates varying by cell type and organ function. (https://en.wikipedia.org/wiki/Cholesterol#Biosynthesis)	PAGE 107-108	HMGCOARx (Hydroxymethylglutaryl CoA reductase (ir) - (2) h + hmgcoa + (2) nadph --> coa + mev-R + (2) nadp) - MEVK1x (mevalonate kinase (atp)- atp + mev-R --> 5pmev + adp + h) - PMEVKx (phosphomevalonate kinase - 5pmev + atp --> 5dpmev + adp) - DPMVDx (diphosphomevalonate decarboxylase - 5dpmev + atp --> adp + co2 + ipdp + pi) - IPDDIx (isopentenyl-diphosphate D-isomerase - ipdp <==> dmpp) - DMAT…
				h[c]	9	9	ppi[c]	2	2
				nadph[c]	10	15	for[c]	1	1
				o2[c]	9	13	nadp[c]	10	15
				nad[c]	0	2	h2o[c]	7	11
				fadh2[c]	1	1	nadh[c]	0	2
							co2[c]	2	2
							fad[c]	1	1
139	LIPIDS METABOLISM	CHOLESTEROL METABOLISM	Acetoacetate synthesis	glc_D[c]	1	1	acac[m]	1	1	iHSA (119)	Acetoacetate is an intermediate in the metabolism of fatty acids in most organisms.	PAGE 107-108	HEX1 (hexokinase (D-glucose:ATP) - atp + glc-D --> adp + g6p + h) - PGI (glucose-6-phosphate - g6p <==> f6p) - PFK (phosphofructokinase - atp + f6p --> adp + fdp + h) - FBA( fructose-bisphosphate aldolase - fdp <==> dhap + g3p) - TPI (triose-phosphate isomerase - dhap <==> g3p) - GAPD (glyceraldehyde-3-phosphate dehydrogenase - g3p + nad + pi <==> 13dpg + h + nadh) - ACYP (acylphosphatase -13dpg …
				nad[c]	2	2	nadh[c]	2	2
				nad[m]	2	2	nadh[m]	2	2
				adp[c]	2	2	atp[c]	2	2
				pi[c]	2	2	co2[m]	2	2
				h2o[m]	1	1	h[m]	3	3
							h2o[c]	2	2
140	LIPIDS METABOLISM	CHOLESTEROL METABOLISM	Mevalonate synthesis	hmgcoa[c]	1	1	mev_R[c]	1	1	new	It is the key reaction for cholesterol biosynthesis and is therefore strictly regulated. Mevalonic acid is a precursor in the biosynthetic pathway known as the mevalonate pathway that produces terpenes and steroids.	PAGE 107-108	HMGCOARx (Hydroxymethylglutaryl CoA reductase - (2) h + hmgcoa + (2) nadph --> coa + mev-R + (2) nadp) -
				h[c]	2	2	coa[c]	1	1
				nadph[c]	2	2	nadp[c]	2	2
141	LIPIDS METABOLISM	CHOLESTEROL METABOLISM	Farnesyl-pyrophosphate synthesis	mev_R[c]	3	3	frdp[c]	1	1	iHSA (121)	Farnesyl pyrophosphate (FPP), also known as farnesyl diphosphate (FDP), is an intermediate in both the mevalonate and non-mevalonate pathways used by organisms in the biosynthesis of terpenes, terpenoids, and sterols.	PAGE 108	HMGCOARx (Hydroxymethylglutaryl CoA reductase (ir) - (2) h + hmgcoa + (2) nadph --> coa + mev-R + (2) nadp) - MEVK1x (mevalonate kinase (atp)- atp + mev-R --> 5pmev + adp + h) - PMEVKx (phosphomevalonate kinase - 5pmev + atp --> 5dpmev + adp) - DPMVDx (diphosphomevalonate decarboxylase - 5dpmev + atp --> adp + co2 + ipdp + pi) - IPDDIx (isopentenyl-diphosphate D-isomerase - ipdp <==> dmpp) - DMAT…
				atp[c]	9	9	co2[c]	3	3
							adp[c]	9	9
							pi[c]	3	3
							ppi[c]	2	2
							h[c]	3	3
142	LIPIDS METABOLISM	GLYCEROPHOSPHOLIPID METABOLISM	Glycerol-3-phosphate synthesis	dhap[c]	1	1	glyc3p[c]	1	1	new	Glycerol 3-phosphate is synthesized by reducing dihydroxyacetone phosphate (DHAP), a glycolysis intermediate, These two molecules can permeate the mitochondrial outer membrane through porins and shuttle between two dehydrogenases. Using this shuttle system, NADH generated by cytosolic metabolisms including glycolysis is reoxidized to NAD+ reducing DHAP to G3P, and the reducing equivalent can be u…	PAGE 38	G3PD1 (glycerol-3-phosphate dehydrogenase (NAD) - glyc3p + nad <==> dhap + h + nadh)
				h[c]	1	1	nad[c]	1	1
				nadh[c]	1	1
143	LIPIDS METABOLISM	GLYCEROPHOSPHOLIPID METABOLISM	Phosphatidyl-choline synthesis	glc_D[c]	1	17	pchol_hs[c]	1	2	iHSA (104)/recon2(334)	Choline and its metabolites are needed for several physiological purposes, including cell membrane signaling and cholinergic neurotransmission.	PAGE 100 -- https://en.wikipedia.org/wiki/Lecithin -- Linolenate and linoleate are necessary for IHsa and Irno	HEX1 (hexokinase (D-glucose:ATP) - atp + glc-D --> adp + g6p + h) - PGI (glucose-6-phosphate - g6p <==> f6p) - PFK (phosphofructokinase - atp + f6p --> adp + fdp + h) - FBA( fructose-bisphosphate aldolase - fdp <==> dhap + g3p) - TPI (triose-phosphate isomerase - dhap <==> g3p) - GAPD (glyceraldehyde-3-phosphate dehydrogenase - g3p + nad + pi <==> 13dpg + h + nadh) - ACYP (acylphosphatase -13dpg …
				chol[c]	0	2	nadh[m]	0	32
				nadph[c]	0	56	nadh[c]	0	30
				atp[c]	0	14	nadp[c]	0	56
				hco3[c]	0	28	amp[c]	0	16
				h[c]	0	26	ppi[c]	0	16
				lnlnca[c]	0		co2[c]	0	28
				lnlc[c]	0		h2o[c]	0	62
				o2[c]	0		co2[m]	0	32
				nad[m]	0	32	h[m]	0	32
				nad[c]	0	30
				adp[c]	0	2
				pi[c]	0	4
144	LIPIDS METABOLISM	GLYCEROPHOSPHOLIPID METABOLISM	Phosphatidyl-ethanolamine synthesis	glc_D[c]	1	17	pe_hs[c]	1	2	iHSA (105)/recon2 (64)	Phosphatidylethanolamines (PE) are a class of phospholipids found in biological membranes, which acts as an important precursor, substrate, or donor in several biological pathways.	PAGE 100 -- https://en.wikipedia.org/wiki/Phosphatidylethanolamine#Synthesis -- Linolenate and linoleate are necessary for IHsa and Irno	HEX1 (hexokinase (D-glucose:ATP) - atp + glc-D --> adp + g6p + h) - PGI (glucose-6-phosphate - g6p <==> f6p) - PFK (phosphofructokinase - atp + f6p --> adp + fdp + h) - FBA( fructose-bisphosphate aldolase - fdp <==> dhap + g3p) - TPI (triose-phosphate isomerase - dhap <==> g3p) - GAPD (glyceraldehyde-3-phosphate dehydrogenase - g3p + nad + pi <==> 13dpg + h + nadh) - ACYP (acylphosphatase -13dpg …
				etha[c]	0	2	nadh[c]	0	30
				adp[c]	0	12	nadh[m]	0	32
				nad[c]	0	30	nadp[c]	0	56
				nad[m]	0	32	amp[c]	0	16
				pi[c]	0	4	co2[c]	0	28
				nadph[c]	0	56	h2o[c]	0	60
				atp[c]	0	4	ppi[c]	0	18
				hco3[c]	0	28	cmp[c]	0	2
				h[c]	0	24	co2[m]	0	32
				ctp[c]	0	2	h[m]	0	32
				lnlnca[c]	0
				lnlc[c]	0
				o2[c]	0
145	LIPIDS METABOLISM	GLYCEROPHOSPHOLIPID METABOLISM	Phosphatidyl-serine synthesis	glc_D[c]	1	17	ps_hs[c]	1	2	iHSA (106)	Phosphatidylserine (PS) is a phospholipid and is a component of the cell membrane. It plays a key role in cell cycle signaling, specifically in relationship to apoptosis.	PAGE 100 -- https://en.wikipedia.org/wiki/Phosphatidylethanolamine#Synthesis -- Linolenate and linoleate are necessary for IHsa and Irno	HEX1 (hexokinase (D-glucose:ATP) - atp + glc-D --> adp + g6p + h) - PGI (glucose-6-phosphate - g6p <==> f6p) - PFK (phosphofructokinase - atp + f6p --> adp + fdp + h) - FBA( fructose-bisphosphate aldolase - fdp <==> dhap + g3p) - TPI (triose-phosphate isomerase - dhap <==> g3p) - GAPD (glyceraldehyde-3-phosphate dehydrogenase - g3p + nad + pi <==> 13dpg + h + nadh) - ACYP (acylphosphatase -13dpg …
				ser_L[c]	0	2	nadh[c]	0	30
				adp[c]	0	2	nadh[m]	0	32
				pi[c]	0	4	nadp[c]	0	56
				nad[c]	0	30	amp[c]	0	16
				nad[m]	0	32	ppi[c]	0	16
				nadph[c]	0	56	co2[c]	0	28
				atp[c]	0	14	h2o[c]	0	62
				hco3[c]	0	28	co2[m]	0	32
				h[c]	0	26	h[m]	0	32
				lnlnca[c]	0
				lnlc[c]	0
				o2[c]	0
146	LIPIDS METABOLISM	GLYCEROPHOSPHOLIPID METABOLISM	Phosphatidyl-inositol synthesis	glc_D[c]	1	17	pail_hs[c]	1	2	iHSA (107)/recon2 (173)	Phosphatidylinositol consists of a family of lipids (class of the phosphatidylglycerides). Typically phosphatidylinositols form a minor component on the cytosolic side of eukaryotic cell membranes.	PAGE 100 /Linolenate and linoleate are necessary for IHsa and Irno	HEX1 (hexokinase (D-glucose:ATP) - atp + glc-D --> adp + g6p + h) - PGI (glucose-6-phosphate - g6p <==> f6p) - PFK (phosphofructokinase - atp + f6p --> adp + fdp + h) - FBA( fructose-bisphosphate aldolase - fdp <==> dhap + g3p) - TPI (triose-phosphate isomerase - dhap <==> g3p) - GAPD (glyceraldehyde-3-phosphate dehydrogenase - g3p + nad + pi <==> 13dpg + h + nadh) - ACYP (acylphosphatase -13dpg …
				nadph[c]	0	56	co2[c]	0	28
				nad[c]	0	30	h2o[c]	0	60
				nad[m]	0	32	nadp[c]	0	56
				atp[c]	0	14	ppi[c]	0	18
				hco3[c]	0	28	nadh[c]	0	30
				inost[c]	0	2	nadh[m]	0	32
				h[c]	0	24	amp[c]	0	16
				adp[c]	0	2	cmp[c]	0	2
				pi[c]	0	4	coa[c]	0	2
				lnlnca[c]	0		co2[m]	0	32
				lnlc[c]	0		h[m]	0	32
				o2[c]	0
147	LIPIDS METABOLISM	GLYCEROPHOSPHOLIPID METABOLISM	Cardiolipin synthesis	glc_D[c]	1	17.5	clpn_hs[c]	1	1	iHSA (108)	Cardiolipin is an important component of the inner mitochondrial membrane, where it constitutes about 20% of the total lipid composition.	PAGE 100 /Linolenate and linoleate are necessary for IHsa and Irno	CLS_hs (cardiolipin synthase (homo sapiens) - cdpdag_hs + pglyc_hs --> clpn_hs + cmp + h)
				nadph[c]	0	56	co2[c]	0	28
				atp[c]	0	15	h2o[c]	0	59
				hco3[c]	0	28	nadp[c]	0	56
				nad[c]	0	29	cmp[c]	0	2
				nad[m]	0	32	ppi[c]	0	19
				adp[c]	0	1	nadh[c]	0	29
				pi[c]	0	3	nadh[m]	0	32
				h[c]	0	28	amp[c]	0	16
				lnlnca[c]	0		co2[m]	0	32
				lnlc[c]	0		h[m]	0	32
				o2[c]	0
148	LIPIDS METABOLISM	TRIACYLGLYCEROL METABOLISM	Triacylglycerol synthesis	glc_D[c]	0	12.5	tag_hs[c]	1	1	iHSA (240)/recon2 (154, 333)	Triglycerides are the main constituents of body fat in humans and other animals. They are also present in the blood to enable the bidirectional transference of adipose fat and blood glucose from the liver, and are a major component of human skin oils.	PAGE 99 // https://en.wikipedia.org/wiki/Triglyceride // Linolenate and linoleate are necessary for IHsa and Irno	DGAT (diacylglycerol acyltransferase - Rtotal3coa + dag_hs --> coa + tag_hs)
				nadph[c]	0	42	co2[c]	0	21
				nad[c]	0	23	h2o[c]	0	32
				nad[m]	0	24	nadp[c]	0	42
				h[c]	0	18	nadh[c]	0	23
				atp[c]	0	10	nadh[m]	0	24
				hco3[c]	0	21	adp[c]	0	9
				lnlnca[c]	0		pi[c]	0	9
				lnlc[c]	0		amp[c]	0	12
				o2[c]	0		ppi[c]	0	12
							h[m]	0	24
							co2[m]	0	24
149	LIPIDS METABOLISM	SPHINGOLIPID METABOLISM	Sphingomyelin synthesis	glc_D[c]	1	8	sphmyln_hs[c]	1	1	iHSA (109)/recon2 (219)	Sphingomyelin is a type of sphingolipid found in animal cell membranes, especially in the membranous myelin sheath that surrounds some nerve cell axons.	PAGE 103 //https://en.wikipedia.org/wiki/Ceramide // Linolenate and linoleate are necessary for IHsa and Irno	SMS (Sphingomyelin synthase (homo sapiens) - crm_hs + pchol_hs --> dag_hs + sphmyln_hs)
				nadph[c]	0	28	co2[c]	0	15
				atp[c]	0	6	h2o[c]	0	22
				hco3[c]	0	15	nadp[c]	0	28
				ser_L[c]	0	1	nadh[c]	0	16
				h[c]	0	12	nadh[m]	0	16
				adp[c]	0	1	amp[c	0	8
				pi[c]	0	2	cmp[c]	0	1
				nad[c]	0	16	ppi[c]	0	9
				nad[m]	0	16	co2[m]	0	16
				chol[c]	0		h[m]	0	16
				ctp[c]	0
				lnlnca[c]	0
				lnlc[c]	0
				o2[c]	0
150	LIPIDS METABOLISM	SPHINGOLIPID METABOLISM	Ceramide synthesis	glc_D[c]	1	8	crm_hs[c]	1	1	iHSA (110 and 218)	Ceramides are found in high concentrations within the cell membrane of cells, since they are component lipids that make up sphingomyelin, one of the major lipids in the lipid bilayer.	PAGE 103 //https://en.wikipedia.org/wiki/Ceramide // Linolenate and linoleate are necessary for IHsa and Irno	SERPT (serine C-palmitoyltransferase - h + pmtcoa + ser-L --> 3dsphgn + co2 + coa) - 3DSPHR (3-Dehydrosphinganine reductase - 3dsphgn + h + nadph --> nadp + sphgn) - DSAT (dihydrosphingosine N-acyltransferase - Rtotalcoa + sphgn --> coa + dhcrm_hs + h) - DHCRD1 (dihydroceramide desaturase - dhcrm_hs + nadp --> crm_hs + h + nadph)
				ser_L[c]	0	1	nadh[c]	0	16
				nadph[c]	0	29	nadh[m]	0	16
				atp[c]	0	6	co2[c]	0	15
				hco3[c]	0	14	h2o[c]	0	22
				fad[c]	0	1	nadp[c]	0	29
				h[c]	0	13	co2[m]	0	16
				pi[c]	0	2	fadh2[c]	0	1
				nad[c]	0	16	amp[c]	0	8
				nad[m]	0	16	ppi[c]	0	8
				adp[c]	0	2	h[m]	0	16
				lnlnca[c]	0
				lnlc[c]	0
				o2[c]	0
151	LIPIDS METABOLISM	FATTY ACID METABOLISM	Palmitate synthesis	glc_D[c]	4	4	hdca[c]	1	1	iHSA (129)	In animals, the de novo biosynthesis of fatty acids in cytosol ends with Palmitate, which will be further lengthened to produce many of the other fatty acids.	PAGE 93	ACCOAC (acetyl-CoA carboxylase - accoa + atp + hco3 --> adp + h + malcoa + pi) - KAS8 (b-ketoacyl synthetase (palmitate, n-C16:0) - accoa + (20) h + (7) malcoa + (14) nadph --> (7) co2 + (8) coa + (6) h2o + hdca + (14) nadp)
				nadph[c]	14	14	nadp[c]	14	14
				nad[c]	16	16	nadh[c]	16	16
				atp[c]	7	7	adp[c]	7	7
				hco3[c]	7	7	co2[c]	15	15
							h[c]	3	3
							pi[c]	7	7
							h2o[c]	6	6
152	LIPIDS METABOLISM	FATTY ACID METABOLISM	Palmitate degradation	hdca[c]	1	1	accoa[c]	8	8	iHSA (188)	Oxidation (β-oxidation) of fatty acid provides a major source of energy, especially for the heart and skeletal muscle of mammals.	PAGE 98	FACOAL160i ( atp + coa + hdca --> amp + pmtcoa + ppi) - DESAT16_2 (palmitoyl-CoA desaturase (n-C16:0CoA -> n-C16:1CoA) - h + nadh + o2 + pmtcoa --> (2) h2o + hdcoa + nad) - FAOXC16080m ( (4) coa + (4) fad + (4) h2o + (4) nad + hdcoa --> (4) accoa + (4) fadh2 + (4) h + (4) nadh + occoa - FAOXC80 (Beta oxidation of med/long chain fatty acid - (3) coa + (3) fad + (3) h2o + (3) nad + occoa --> (4) ac…
				atp[c]			amp[c]
				nad[c]			nadh[c]
				coa[c]			ppi[c]
				fad[c]			fadh2[c]
				h2o[c]			h[c]
				o2[c]
153	LIPIDS METABOLISM	FATTY ACID METABOLISM	Palmitolate synthesis	glc_D[c]	4	4	hdcea[c]	1	1	iHSA (130)	Palmitoleate (a.k.a. Palmitoleic acid), which is biosynthesized from palmitate, is a common constituent of the glycerides of human adipose tissue.	https://www.ncbi.nlm.nih.gov/pubmed/23324899	ACCOAC (acetyl-CoA carboxylase - accoa + atp + hco3 --> adp + h + malcoa + pi) - KAS8 (b-ketoacyl synthetase (palmitate, n-C16:0) - accoa + (20) h + (7) malcoa + (14) nadph --> (7) co2 + (8) coa + (6) h2o + hdca + (14) nadp) - FACOAL160i (C160 fatty acid activation - atp + coa + hdca --> amp + pmtcoa + ppi) - DESAT16_2 (palmitoyl-CoA desaturase (n-C16:0CoA -> n-C16:1CoA) - h + nadh + o2 + pmtcoa …
				nadph[c]	14	14	nadp[c]	14	14
				nad[c]	15	15	nadh[c]	15	15
				atp[c]	7	7	adp[c]	7	7
				hco3[c]	7	7	co2[c]	15	15
				o2[c]	1	1	h[c]	2	2
							pi[c]	7	7
							h2o[c]	8	8
154	LIPIDS METABOLISM	FATTY ACID METABOLISM	Palmitolate degradation	hdcea[c]	1	1	accoa[c]	8	8	iHSA (198)	The unsaturated fatty acids (palmitoleate) are found in our high fat diets, and complete oxidation of palmitoleate is majorly the same with β-oxidation but need two additional enzymes, an isomerase and a reductase.	https://doi.org/10.1016/S0167-7306(02)36007-1	FACOAL161 (fatty-acid--CoA ligase - atp + coa + hdcea <==> amp + hdcoa + ppi) - FACOAL160i ( atp + coa + hdca --> amp + pmtcoa + ppi) - DESAT16_2 (palmitoyl-CoA desaturase (n-C16:0CoA -> n-C16:1CoA) - h + nadh + o2 + pmtcoa --> (2) h2o + hdcoa + nad) - FAOXC16080m ( (4) coa + (4) fad + (4) h2o + (4) nad + hdcoa --> (4) accoa + (4) fadh2 + (4) h + (4) nadh + occoa - FAOXC80 (Beta oxidation of med/…
				atp[c]			amp[c]
				nad[c]			nadh[c]
				coa[c]			ppi[c]
				fad[c]			fadh2[c]
				h2o[c]			h[c]
				o2[c]
155	LIPIDS METABOLISM	FATTY ACID METABOLISM	cis-vaccenic acid synthesis	glc_D[c]	9	9	vacc[c]	2	2	iHSA (137)		http://www.hmdb.ca/metabolites/HMDB03231	FAS180COA (fatty-acyl-CoA synthase (n-C18:0CoA) - (3) h + malcoa + (2) nadph + pmtcoa --> co2 + coa + h2o + (2) nadp + stcoa) - DESAT18_4 (stearoyl-CoA desaturase (n-C18:0CoA -> n-C18:1CoA) - h + nadh + o2 + stcoa --> (2) h2o + nad + vacccoa) - FACOAL1812 (fatty-acid--CoA ligase - atp + coa + vacc <==> amp + ppi + vacccoa)
				nadph[c]	32	32	co2[c]	34	34
				atp[c]	16	16	h2o[c]	18	18
				nad[c]	34	34	nadp[c]	32	32
				hco3[c]	16	16	nadh[c]	34	34
				o2[c]	2	2	adp[c]	16	16
							pi[c]	16	16
							h[c]	4	4
156	LIPIDS METABOLISM	FATTY ACID METABOLISM	cis-vaccenic acid degradation	vacc[c]	1	1	accoa[c]	9	9	iHSA (196)			FAOXC1811602m (Beta oxidation fatty acid - (5) coa + (4) fad + (5) h2o + (5) nad + vacccoa --> (5) accoa + (4) fadh2 + (5) h + (5) nadh + occoa) - FAOXC80 (Beta oxidation of med/long chain fatty acid - (3) coa + (3) fad + (3) h2o + (3) nad + occoa --> (4) accoa + (3) fadh2 + (3) h + (3) nadh)) - FACOAL1812 (fatty-acid--CoA ligase- atp + coa + vacc <==> amp + ppi + vacccoa)
				atp[c]			amp[c]
				nad[c]			nadh[c]
				coa[c]			ppi[c]
				fad[c]			fadh2[c]
				h2o[c]			h[c]
				o2[c]
157	LIPIDS METABOLISM	FATTY ACID METABOLISM	Elaidate synthesis	glc_D[c]	9	9	elaid[c]	2	2	iHSA (139)	Elaidate is an an unsaturated fatty acid.This compound has attracted attention because it is a major trans fat found in hydrogenated vegetable oils, and trans fats are implicated in heart disease.	http://pubs.acs.org/doi/pdf/10.1021/ja01322a033	FAS180COA (fatty-acyl-CoA synthase (n-C18:0CoA) - (3) h + malcoa + (2) nadph + pmtcoa --> co2 + coa + h2o + (2) nadp + stcoa) - DESAT18_5 (stearoyl-CoA desaturase (n-C18:0CoA -> n-C18:1CoA) - h + nadh + o2 + stcoa --> (2) h2o + nad + od2coa) -FACOAL1813 (fatty-acid--CoA ligase - atp + coa + elaid <==> amp + od2coa + ppi)
				nadph[c]	32	32	co2[c]	34	34
				atp[c]	16	16	h2o[c]	18	18
				nad[c]	34	34	nadp[c]	32	32
				hco3[c]	16	16	nadh[c]	34	34
				o2[c]	2	2	adp[c]	16	16
							pi[c]	16	16
							h[c]	4	4
158	LIPIDS METABOLISM	FATTY ACID METABOLISM	Elaidate degradation	elaid[c]	1	1	accoa[c]	9	9	iHSA (198)	Elaidate is an an unsaturated fatty acid.This compound has attracted attention because it is a major trans fat found in hydrogenated vegetable oils, and trans fats are implicated in heart disease.		FACOAL1813 (fatty-acid--CoA ligase - atp + coa + elaid <==> amp + od2coa + ppi) -FAOXC1811601m (Beta oxidation fatty acid -(5) coa + (4) fad + (5) h2o + (5) nad + od2coa --> (5) accoa + (4) fadh2 + (5) h + (5) nadh + occoa) - FAOXC80 (Beta oxidation of med/long chain fatty acid - (3) coa + (3) fad + (3) h2o + (3) nad + occoa --> (4) accoa + (3) fadh2 + (3) h + (3) nadh))
				atp[c]			amp[c]
				nad[c]			nadh[c]
				coa[c]			ppi[c]
				fad[c]			fadh2[c]
				h2o[c]			h[c]
				o2[c]
159	LIPIDS METABOLISM	FATTY ACID METABOLISM	Linolenate degradation	lnlnca[c]	1	1	accoa[c]	9	9	iHSA (217)	In animals, Linolenate (alpha-/gamma-Linolenate) is the precursor for the production of very long polyunsaturated omega-3 fatty acids such as eicosapentaenoic acid (EPA) and docosapentaenoic acid (DPA).	http://www.tuscany-diet.net/lipids/list-of-fatty-acids/alpha-linolenic/	FACOAL1832 (fatty-acid--CoA ligase - atp + coa + lnlnca <==> amp + lnlncacoa + ppi) - FAOXC183803m (Beta oxidation of fatty acid - (5) coa + (2) fad + (5) h2o + lnlncacoa + (5) nad --> (5) accoa + (2) fadh2 + (5) h + (5) nadh + occoa)
				atp[c]			amp[c]
				nad[c]			nadh[c]
				coa[c]			ppi[c]
				fad[c]			fadh2[c]
				h2o[c]			h[c]
				o2[c]
160	LIPIDS METABOLISM	FATTY ACID METABOLISM	Linoleate degradation	lnlc[c]	1	1	accoa[c]	9	9	iHSA (229)	Linoleate is a polyunsaturated fatty acid used in the biosynthesis of gamma-Linolenate, dihomo-gamma-linolenate, and Arachidonate.	https://doi.org/10.1016/S0167-7306(02)36007-1	FAOXC182806m (Beta oxidation of fatty acid - (5) coa + (3) fad + (5) h2o + lnlccoa + (5) nad --> (5) accoa + (3) fadh2 + (5) h + (5) nadh + occoa)
				atp[c]			amp[c]
				nad[c]			nadh[c]
				coa[c]			ppi[c]
				fad[c]			fadh2[c]
				h2o[c]			h[c]
				o2[c]
161	LIPIDS METABOLISM	FATTY ACID METABOLISM	gamma-Linolenate synthesis	lnlc[c]	1	1	lnlncg[c]	1	1	iHSA (171)	The human body produces gamma-Linolenate from linoleic acid (LA). But infant do not have the enzyme (fatty acid desaturase: Δ6-desaturase) for this conversion, they have to acquire gamma-Linolenate directly from breast milk.	https://doi.org/10.1016/S0167-7306(02)36007-1	FACOAL1821 (fatty-acid--CoA ligase - atp + coa + lnlc <==> amp + lnlccoa + ppi) - DESAT18_9 (fatty acyl-CoA desaturase (n-C18:2CoA -> n-C18:3CoA) - h + lnlccoa + nadh + o2 --> (2) h2o + lnlncgcoa + nad) - FACOAL1831 (fatty-acid--CoA ligase - amp + lnlncgcoa + ppi <==>atp + coa + lnlncg )
				nadh[c]	1	1	nad[c]	1	1
				h[c]	1	1	h2o[c]	2	2
				o2[c]	1	1
162	LIPIDS METABOLISM	FATTY ACID METABOLISM	gamma-Linolenate degradation	lnlncg[c]	1	1	accoa[c]	9	9	iHSA (230)	The step that convert gamma-Linolenate to dihomo-gamma-linolenate.	https://doi.org/10.1016/S0167-7306(02)36007-1	FAOXC2031836m (Beta oxidation of fatty acid - coa + dlnlcgcoa + fad + h2o + nad --> accoa + fadh2 + h + lnlncgcoa + nadh)
				atp[c]			amp[c]
				nad[c]			nadh[c]
				coa[c]			ppi[c]
				fad[c]			fadh2[c]
				h2o[c]			h[c]
				o2[c]
163	LIPIDS METABOLISM	FATTY ACID METABOLISM	Arachidonate synthesis	glc_D[c]	1	1	arachd[c]	2	2	iHSA (173)	Arachidonic acid is a polyunsaturated fatty acid present in the phospholipids of membranes of the body's cells, which act as a lipid second messenger and as a key inflammatory intermediate.	https://doi.org/10.1016/S0167-7306(02)36007-1	FACOAL1821 (fatty-acid--CoA ligase - atp + coa + lnlc <==> amp + lnlccoa + ppi) -DESAT18_9(fatty acyl-CoA desaturase (n-C18:2CoA -> n-C18:3CoA) - h + lnlccoa + nadh + o2 --> (2) h2o + lnlncgcoa + nad) - FAEL183 (fatty-acyl-CoA elongation (n-C18:3CoA) - (5) h + lnlncgcoa + malcoa + (4) nadph + o2 --> co2 + coa + dlnlcgcoa + (3) h2o + (4) nadp) - DESAT20_1 (fatty acyl-CoA desaturase (n-C20:3CoA -> …
				lnlc[c]	2	2	co2[c]	4	4
				atp[c]	2	4	adp[c]	2	4
				hco3[c]	2	2	pi[c]	2	4
				nadph[c]	8	8	nadp[c]	8	8
				h[c]	8	8	h2o[c]	14	14
				o2[c]	6	6
164	LIPIDS METABOLISM	FATTY ACID METABOLISM	Arachidonate degradation	arachd[c]	1	1	accoa[c]	10	10	iHSA (232)/recon2 (43)	Arachidonate is to be transformed into a group of eicosanoids (metabolites: prostaglandins, thromboxanes, and leukotrienes) during the inflammatory response and during physical activity	https://doi.org/10.1016/S0167-7306(02)36007-1	FAOXC204 (Beta oxidation of long chain fatty - arachdcoa + (9) coa + (5) fad + (9) h2o + (9) nad --> (10) accoa + (5) fadh2 + (9) h + (9) nadh)
				atp[c]			amp[c]
				nad[c]			nadh[c]
				coa[c]			ppi[c]
				fad[c]			fadh2[c]
				h2o[c]			h[c]
				o2[c]
165	LIPIDS METABOLISM	FATTY ACID METABOLISM	Synthesis of malonyl-coa	glc_D[c]	1	1	malcoa[c]	2	2	recon2 (28 and 43)	Malonyl-CoA plays a key role in chain elongation in fatty acid biosynthesis and polyketide biosynthesis. It is also used in transporting alpha-ketoglutarate across the mitochondrial membrane	PAGE 94	HEX1 (hexokinase (D-glucose:ATP) - atp + glc-D --> adp + g6p + h) - PGI (glucose-6-phosphate - g6p <==> f6p) - PFK (phosphofructokinase - atp + f6p --> adp + fdp + h) - FBA( fructose-bisphosphate aldolase - fdp <==> dhap + g3p) - TPI (triose-phosphate isomerase - dhap <==> g3p) - GAPD (glyceraldehyde-3-phosphate dehydrogenase - g3p + nad + pi <==> 13dpg + h + nadh) - ACYP (acylphosphatase -13dpg …
				nad[c]	2	2	co2[m]	2	2
				nad[m]	2	2	nadh[c]	2	2
				coa[c]	2	2	nadh[m]	2	2
				atp[c]	1	1	amp[c]	1	1
				hco3[c]	2	2	ppi[c]	1	1
							h2o[c]	1	1
							h[m]	2	2
							h[c]	3	3
166	LIPIDS METABOLISM	FATTY ACID METABOLISM	Synthesis of palmitoyl-CoA	glc_D[c]	4	4	pmtcoa[c]	1	1	recon2 (27)	Palmitoyl-CoA is part of the carnitine shuttle system, which transports other fatty acyl-CoA molecules into the mitochondria for β-oxidation.	PAGE 94 // https://en.wikipedia.org/wiki/Palmitoyl-CoA	HEX1 (hexokinase (D-glucose:ATP) - atp + glc-D --> adp + g6p + h) - PGI (glucose-6-phosphate - g6p <==> f6p) - PFK (phosphofructokinase - atp + f6p --> adp + fdp + h) - FBA( fructose-bisphosphate aldolase - fdp <==> dhap + g3p) - TPI (triose-phosphate isomerase - dhap <==> g3p) - GAPD (glyceraldehyde-3-phosphate dehydrogenase - g3p + nad + pi <==> 13dpg + h + nadh) - ACYP (acylphosphatase -13dpg …
				nadph[c]	14	14	co2[m]	15	15
				atp[c]	3	3	h2o[c]	12	12
				adp[c]	1	1	nadp[c]	14	14
				pi[c]	1	1	nadh[c]	8	8
				nad[c]	8	8	nadh[m]	8	8
				nad[m]	8	8	amp[c]	4	4
				coa[c]	1	1	ppi[c]	4	4
				hco3[c]	7	7	h[m]	8
				h[c]	8
167	LIPIDS METABOLISM	BILE ACID SYNTHESIS	Taurochenodeoxycholate synthesis	chsterol[r]	1	1	tdchola[x]	1	1	iHSA (244)	In humans, taurocholic acid and glycocholic acid (derivatives of cholic acid) and taurochenodeoxycholic acid and glycochenodeoxycholic acid (derivatives of chenodeoxycholic acid) are the major bile salts in bile.	http://www.hmdb.ca/metabolites/HMDB00951	P4507A1r (cytochrome P450, family 7, subfamily A, polypeptide 1 - chsterol + h + nadph + o2 --> h2o + nadp + xol7a) - HSD3B7 (hydroxy-delta-5-steroid dehydrogenase, 3 beta- and steroid delta-isomerase 7 - nad + xol7a --> h + nadh + xol7aone) - XOL7AONEtr (lipid, flip-flop intracellular transport - xol7aone[c] <==> xol7aone[r]) - AKR1D (aldo-keto reductase family 1, member D1 (delta 4-3-ketosteroi…
				taur[x]	1	1	ppcoa[x]	1	1
				coa[x]	1	1	amp[x]	1	1
				atp[x]	1	1	ppi[x]	1	1
				o2[r]	1	1	nadp[m]	3	3
				o2[x]	1	1	nadp[r]	1	1
				o2[m]	3	3	nadh[r]	1	1
				nad[r]	1	1	nadp[c]	1	1
				h[c]	2	2	nad[c]	1	1
				h[m]	2	2	h2o[m]	3	3
				nadh[c]	1	1	h2o[r]	1	1
				nadph[c]	1	1	h2o[x]	1	1
				nadph[m]	3	3
				nadph[r]	1	1
168	LIPIDS METABOLISM	BILE ACID SYNTHESIS	Glycochenodeoxycholate synthesis	chsterol[r]	1	1	dgchol[x]	1	1	iHSA (295)	In humans, taurocholic acid and glycocholic acid (derivatives of cholic acid) and taurochenodeoxycholic acid and glycochenodeoxycholic acid (derivatives of chenodeoxycholic acid) are the major bile salts in bile	http://www.hmdb.ca/metabolites/HMDB00637	P4507A1r (cytochrome P450, family 7, subfamily A, polypeptide 1 - chsterol + h + nadph + o2 --> h2o + nadp + xol7a) - HSD3B7 (hydroxy-delta-5-steroid dehydrogenase, 3 beta- and steroid delta-isomerase 7 - nad + xol7a --> h + nadh + xol7aone) - XOL7AONEtr (lipid, flip-flop intracellular transport - xol7aone[c] <==> xol7aone[r]) - AKR1D (aldo-keto reductase family 1, member D1 (delta 4-3-ketosteroi…
				gly[x]	1	1	ppcoa[x]	1	1
				atp[x]	1	1	amp[x]	1	1
				fadh2[x]	1	1	ppi[x]	1	1
				coa[x]	1	1	fad[x]	1	1
				nadph[r]	1	1	h2o[r]	1	1
				nadph[c]	1	1	h2o[x]	3	3
				nadph[m]	3	3	h2o[m]	5	5
				nadph[x]	1	1	nadp[r]	1	1
				nad[r]	1	1	nadp[x]	1	1
				nadh[c]	1	1	nadp[c]	1	1
				h[m]	2	2	nadp[m]	3	3
				h[x]	1	1	nadh[r]	1	1
				h[c]	2	2	nad[c]	1	1
				o2[m]	3	3
				o2[r]	1	1
				o2[x]	2	2
169	LIPIDS METABOLISM	BILE ACID SYNTHESIS	tauro-cholate synthesis	chsterol[r]	1	1	tchola[x]	1	1	iHSA (297)/recon2 (250, 252, 325)	In humans, taurocholic acid and glycocholic acid (derivatives of cholic acid) and taurochenodeoxycholic acid and glycochenodeoxycholic acid (derivatives of chenodeoxycholic acid) are the major bile salts in bile	PAGE 122 / http://www.hmdb.ca/metabolites/HMDB00036	P4507A1r (cytochrome P450, family 7, subfamily A, polypeptide 1 - chsterol + h + nadph + o2 --> h2o + nadp + xol7a) - HSD3B7 (hydroxy-delta-5-steroid dehydrogenase, 3 beta- and steroid delta-isomerase 7 - nad + xol7a --> h + nadh + xol7aone) - P4508B13r (sterol 12-alpha-hydroxylase (nadh) - h + nadh + o2 + xol7aone --> h2o + nad + xoldiolone) - AKR1D2 (aldo-keto reductase family 1, member D1 (del…
				taur[x]	1	1	ppcoa[x]	1	1
				coa[x]	1	1	amp[x]	1	1
				atp[x]	1	1	ppi[x]	1	1
				fadh2[x]	1	1	fad[x]	1	1
				nadph[r]	1	4	nadph[m]	1	2
				nadph[x]	1	1	nadp[r]	1	1
				nadph[m]	0	2	nadp[c]	1	2
				nadph[c]	0	1	nadp[m]	2	2
				nadh[c]	1	1	nadp[x]	1	1
				nadp[m]	0	1	nad[c]	1	1
				o2[r]	2	2	h2o[m]	2	2
				o2[m]	2	2	h2o[r]	2	2
				o2[x]	2	2	h2o[x]	3	3
				h[r]	1	1
				h[c]	2	2
				h[x]	1	1
170	LIPIDS METABOLISM	BILE ACID SYNTHESIS	glyco-cholate synthesis	chsterol[r]	1	1	gchola[x]	1	1	iHSA(298, 323)/recon2 (251)	In humans, taurocholic acid and glycocholic acid (derivatives of cholic acid) and taurochenodeoxycholic acid and glycochenodeoxycholic acid (derivatives of chenodeoxycholic acid) are the major bile salts in bile	PAGE 122 /http://www.hmdb.ca/metabolites/HMDB00138	P4507A1r (cytochrome P450, family 7, subfamily A, polypeptide 1 - chsterol + h + nadph + o2 --> h2o + nadp + xol7a) - HSD3B7 (hydroxy-delta-5-steroid dehydrogenase, 3 beta- and steroid delta-isomerase 7 - nad + xol7a --> h + nadh + xol7aone) - P4508B13r (sterol 12-alpha-hydroxylase (nadh) - h + nadh + o2 + xol7aone --> h2o + nad + xoldiolone) - AKR1D2 (aldo-keto reductase family 1, member D1 (del…
				gly[x]	1	1	ppcoa[x]	1	1
				atp[x]	1	1	amp[x]	1	1
				fadh2[x]	1	1	ppi[x]	1	1
				coa[x]	1	1	fad[x]	1	1
				nadph[r]	1	1	nadp[m]	1	1
				nadph[x]	1	1	nadp[r]	1	1
				nadph[m]	1	1	nadp[c]	1	1
				nadph[c]	1	1	nadp[x]	1	1
				nadh[c]	1	1	nad[c]	1	1
				h[r]	1	1	h2o[m]	2	2
				h[x]	1	1	h2o[x]	3	3
				h[c]	2	2	h2o[r]	2	2
				o2[r]	2	2
				o2[m]	2	2
				o2[x]	2	2
171	LIPIDS METABOLISM	EICOSANOID METABOLISM	Synthesis of thromboxane from arachidonate	arachd[r]	1	1	txa2[r]	1	1	recon2 (44)	Thromboxane is a hormone of the prostacyclin type released from blood platelets	http://www.hmdb.ca/metabolites/HMDB03208	PGS (Prostaglandin G/H synthase- arachd + h + nadph + (2) o2 --> h2o + nadp + prostgh2) -TXASr(Thromboxane-A synthase - prostgh2 --> txa2)
				o2[r]	2	2	h2o[r]	1	1
				nadph[r]	1	1	nadp[r]	1	1
				h[r]	1	1
172	LIPIDS METABOLISM	GANGLIOSIDE METABOLISM	Synthesis of galactosyl glucosyl ceramide (link with ganglioside metabolism)	glc_D[c]			galgluside_hs[g]	1	1	iHSA (111)/recon2 (148)	Galactosylceramides (GalCer) are non-acidic monoglycosphingolipids. It's an intermediate in sphingolipid metabolism and is the second to last step in the synthesis of digalactosylceramidesulfate.	http://www.hmdb.ca/metabolites/HMDB10709	B3GNT39g (UDP-GlcNAc:betaGal beta-1,3-N-acetylglucosaminyltransferase 3, Golgi apparatus - gluside_hs + udpgal --> galgluside_hs + h + udp) - UGCG (Ceramide glucosyltransferase - crm_hs + udpg --> gluside_hs + h + udp)
				ser_L[c]	0	1	coa[c]	0	16
				nadph[c]	0	29	co2[c]	0	15
				atp[c]	0	14	h2o[c]	0	14
				hco3[c]	0	14	nadp[c]	0	29
				fad[c]	0	1	adp[c]	0	14
				h[c]	0	21	pi[c]	0	14
				lnlnca[c]	0		fadh2[c]	0	1
				lnlc[c]	0		udp[g]	0	1
				o2[c]	0		h[g]	0	1
				udpgal[g]	0	1	h[r]	0	1
				udpg[r]	0	1	udp[r]	0	1
173	LIPIDS METABOLISM	GANGLIOSIDE METABOLISM	Synthesis of glucocerebroside	accoa[c]	0	16	gluside_hs[r]	1	1	new	Glucocerebroside (also called glucosylceramide). Cerebrosides is the common name for a group of glycosphingolipids called monoglycosylceramides which are important components in animal muscle and nerve cell membranes. Cerebrosides have a single sugar group linked to ceramide. The most common are galactocerebrosides (containing galactose), the least common are glucocerebrosides (containing glucose…	http://www.hmdb.ca/metabolites/HMDB00140	UGCG (Ceramide glucosyltransferase - crm_hs + udpg --> gluside_hs + h + udp)
				ser_L[c]	0	1	coa[c]	0	16
				nadph[c]	0	29	co2[c]	0	15
				atp[c]	0	14	h2o[c]	0	14
				hco3[c]	0	14	nadp[c]	0	29
				fad[c]	0	1	adp[c]	0	14
				h[c]	0	21	pi[c]	0	14
				lnlnca[c]	0		fadh2[c]	0	1
				lnlc[c]	0		h[r]	0	1
				o2[c]	0		udp[r]	0	1
				udpg[r]	0	1
174	LIPIDS METABOLISM	GLOBOSIDE METABOLISM	Synthesis of globoside (link with globoside metabolism)	accoa[c]	0	16	gbside_hs[g]	1	1	new	Cerebrosides is the common name for a group of glycosphingolipids called monoglycosylceramides which are important components in animal muscle and nerve cell membranes. A globoside is a type of glycosphingolipid with more than one sugar as the side chain (or R group) of ceramide.	http://www.genome.jp/kegg-bin/show_pathway?map00603+G00094	A4GALTg (Lactosylceramide 4-alpha-galactosyltransferase - galgluside_hs + udpgal --> h + thcrm_hs + udp) - B3GALT3g (Beta-1,3-galactosyltransferase 3 - thcrm_hs + udpacgal --> gbside_hs + h + udp)
				ser_L[c]	0	1	coa[c]	0	16
				nadph[c]	0	29	co2[c]	0	15
				atp[c]	0	14	h2o[c]	0	14
				hco3[c]	0	14	nadp[c]	0	29
				fad[c]	0	1	adp[c]	0	14
				h[c]	0	21	pi[c]	0	14
				lnlnca[c]	0		fadh2[c]	0	1
				lnlc[c]	0		udp[g]	0	3
				o2[c]	0		h[g]	0	3
				udpacgal[g]	0	1	h[r]	0	1
				udpgal[g]	0	2	udp[r]	0	1
				udpg[r]	0	1
175	VITAMIN & COFACTOR METABOLISM	COENZYME NAD BIOSYNTHESIS	NAD synthesis from nicotinamide	ncam[c]	1	1	nad[c]	1	1	iHSA (113)	Nicotinate (niacin) and nicotinamide are precursors of the coenzymes nicotinamide-adenine dinucleotide (NAD+) and nicotinamideadenine dinucleotide phosphate (NADP+), jointly known as nicotinamide (or pyridine) nucleotides. By interconversion with their reduced forms, NADH and NADPH, they participate in several hundred redox reactions. These coenzymes therefore occupy a central role in metabolic p…	PAGE 144	NMNS (NMN synthetase - h + ncam + prpp --> nmn + ppi) - NMNATr (nicotinamide-nucleotide adenylyltransferase - atp + h + nmn <==> nad + ppi)
				prpp[c]	1	1	ppi[c]	2	2
				atp[c]	1	1
				h[c]	2	2
176	VITAMIN & COFACTOR METABOLISM	COENZYME FAD BIOSYNTHESIS	FAD synthesis	ribflv[c]	1	1	fad[c]	1	1	iHSA (115)/recon2 (336)	Besides the nicotinamide nucleotides NAD+ and NADP+ (3.7.9), the flavin nucleotides flavin-adenine dinucleotide (FAD) and flavin mononucleotide (FMN) are the other important group of hydrogen carriers. They take part in more than 200 redox reactions. These coenzymes are derived from the vitamin riboflavin by phosphorylation (FMN) and by a consecutive adenylylation (FAD) http://www.jbc.org/content…	PAGE 135	RBFK ( atp + ribflv --> adp + fmn + h) - FMNAT (FMN adenylyltransferase - atp + fmn + h --> fad + ppi)
				atp[c]	2	2	adp[c]	1	1
							ppi[c]	1	1
177	VITAMIN & COFACTOR METABOLISM	COENZYME A BIOSYNTHESIS	Synthesis of coenzyme A	pnto_R[c]	1	1	coa[c]	1	1	iHSA (112)	Coenzyme A (CoA, CoASH, or HSCoA) is a coenzyme, notable for its role in the synthesis and oxidation of fatty acids, and the oxidation of pyruvate in the citric acid cycle.	PAGE 142	PNTK (pantothenate kinase - atp + pnto-R --> 4ppan + adp + h) -PPNCL3 (phosphopantothenate-cysteine ligase - 4ppan + atp + cys-L --> 4ppcys + amp + h + ppi) -PPCDC (phosphopantothenoylcysteine decarboxylase - 4ppcys + h --> co2 + pan4p) -PTPAT (pantetheine-phosphate adenylyltransferase - atp + h + pan4p <==> dpcoa + ppi) -DPCOAK (dephospho-CoA kinase - atp + dpcoa --> adp + coa + h)
				cys_L[c]	1	1	amp[c]	1	1
				atp[c]	4	4	adp[c]	2	2
							co2[c]	1	1
							ppi[c]	2	2
							h[c]	1	1
178	VITAMIN & COFACTOR METABOLISM	UBIQUINONE 10 BIOSYNTHESIS	Synthesis of ubiquinone from tyrosine	tyr_L[m]	1	1	q10[m]	1	1	recon2 (113)	In yeast and in animals, the starting compound for biosynthesis is 4-hydroxyphenylpyruvate (which can be obtained from tyrosine by transamination). The attachment of a polyprenyl chain is followed by hydroxylation, methylation and decarboxylation	PAGE 73-75	TYRTA (tyrosine transaminase -akg + tyr-L <==> 34hpp + glu-L) - 34HPLFM (3-(4-hydroxyphenyl-)lactate formation - 34hpp + h + nadh --> 34hpl + nad) - T4HCINNMFM (4-hydroxycinnamate formation - 34hpl --> T4hcinnm + h2o) - COUCOAFm (p-coumaroyl-CoA formation - T4hcinnm + atp + coa --> amp + coucoa + ppi) - 4HBZCOAFm (4-hydroxybenzoyl-CoA formation -coa + coucoa + h2o + nad --> 4hbzcoa + accoa + h + …
				akg[m]	1	1	glu_L[m]	1	1
				decdp[m]	1	1	ahcys[m]	3	3
				amet[m]	3	3	accoa[m]	1	1
				atp[m]	1	1	amp[m]	1	1
				coa[m]	1	1	ppi[m]	2	2
				nadph[m]	1	1	nad[m]	1	1
				nadh[m]	1	1	co2[m]	1	1
				o2[m]	3	3	h2o[m]	2	2
							nadp[m]	1	1
							h[m]	1	1
179	VITAMIN & COFACTOR METABOLISM	FOLATE METABOLISM	Tetrahydrofolate synthesis	fol[c]	1	1	thf[c]	1	1	iHSA (117)/recon2 (337)	The synthesis of folate starts with a two step conversion of GTP to dihydroneopterin-P3 by GTP cyclohydrolase I (GTPCH I). C-8 of GTP is released as formate. The enzyme, in contrast to GTPCH II (riboflavin synthesis), incorporates C atoms of ribose into the pteridine ring system. Dihydroneopterin-P3 is also an intermediate of the pathways leading to biopterin (3.7.6.3) and to methanopterin. The s…	PAGE 138-139	FOLR2 (folate reductase - fol + nadph --> dhf + nadp) - DHFR (dihydrofolate reductase - dhf + h + nadph <==> nadp + thf)
				nadph[c]	2	2	nadp[c]	2	2
				h[c]	1	1
180	VITAMIN & COFACTOR METABOLISM	VITAMIN B6 METABOLISM	Pyridoxal-phosphate synthesis	pydx[c]	1	1	pydx5p[c]	1	1	iHSA (118)/recon2 (108)	http://www.newworldencyclopedia.org/entry/Vitamin_B6 // Pyridoxine (pyridoxol), pyridoxal and pyridoxamine compose the vitamin B6 group. Pyridoxal and pyridoxamine phosphates act as essential coenzymes in a large number of amino acid conversions, e.g., transaminase, decarboxylase and dehydratase reactions.	PAGE 136	PYDXK atp[c] + pydx[c] -> adp[c] + h[c] + pydx5p[c]
				atp[c]	1	1	adp[c]	1	1
							h[c]	1	1
181	VITAMIN & COFACTOR METABOLISM	HEME METABOLISM	Synthesis of bilirubin	pheme[c]	1	1	bilirub[c]	1	1	iHSA (249)/recon2 (216)	https://www.uptodate.com/contents/bilirubin-metabolism#H2	PAGE 88-89	HOXG (Heme oxygenase 1 - (5) h + (3) nadph + (3) o2 + pheme --> biliverd + co + fe2 + (3) h2o + (3) nadp) - BILIRED (Nad(p)h biliverdin reductase- biliverd + h + nadph --> bilirub + nadp) //For iHsa and iRno the heme oxygenase is as follow RCR14695 FADH2 + 3 O2 + hemoglobin -> 3 H2O + FAD + biliverdin + CO + globin + Fe3+
				nadph[c]	0	4	h2o[c]	0	3
				h[c]	0	6	fe2[c]	0	1
				o2[c]	0	3	fe3[c]	0	1
				fadh2[c]	0	1	nadp[c]	0	4
							fad[c]	0	1
							co[c]	1	1
							globin[c]	0	1
182	VITAMIN & COFACTOR METABOLISM	HEME METABOLISM	Heme synthesis	gly[m]	16	16	pheme[m]	2	2	iHSA (103)/recon2 (353)	The last step of heme biosynthesis, the insertion of ferrous iron into protoporphyrinogen IX, is catalyzed by ferrochelatase. Eukaryotic ferrochelatases are membrane associated homodimers	PAGE 86	ALASm (5-aminolevulinate synthase - [m] : gly + h + succoa --> 5aop + co2 + coa) - PPBNGS (porphobilinogen synthase- [m] : (2) 5aop --> h + (2) h2o + ppbng) - HMBS (hydroxymethylbilane synthase - h2o + (4) ppbng --> hmbil + (4) nh4) - UPP3S (uroporphyrinogen-III synthase - hmbil --> h2o + uppg3) - UPPDC1 (uroporphyrinogen decarboxylase (uroporphyrinogen III) - (4) h + uppg3 --> (4) co2 + cpppg3) …
				succoa[m]	16	18	h2o[m]	26	26
				fe2[m]	2	2	coa[m]	16	18
				h[m]	16	18	nh4[m]	8	8
				o2[m]	5	10	co2[m]	28	34
183	VITAMIN & COFACTOR METABOLISM	GPI ANCHOR BIOSYNTHESIS	Phosphatidyl-inositol to glucosaminyl-acylphosphatidylinositol	pail_hs[c]	1	1	gacpail_hs[c]	1	1	new	http://www.pnas.org/content/95/16/9512.full	PAGE 100	PIACGT (phosphatidylinositol N-acetylglucosaminyltransferase -pail_hs + uacgam --> acgpail_hs + h + udp) - ACGPID (N-acetylglucosaminylphosphatidylinositol deacetylase -acgpail_hs + h2o --> ac + gpail_hs ) - GPIAT (glucosaminylphosphatidyl inositol acetyltransferase - gpail_hs + pmtcoa --> coa + gacpail_hs)
				uacgam[c]	1	1	udp[c]	1	1
				h2o[c]	1	1	ac[c]	1	1
				pmtcoa[c]	1	1	coa[c]	1	1
							h[c]	1	1
184	GLYCAN METABOLISM	GPI ANCHOR BIOSYNTHESIS	Glucosaminyl-acylphosphatidylinositoll to deacylated-glycophosphatidylinositol (GPI)-anchored protein	gacpail_hs[r]	1	10	gpi_prot_hs[r]	1	10	recon2 (207)	http://www.pnas.org/content/95/16/9512.full	PAGE 100	GPIMTer_U (GlcN-acylPI mannosyltransferase, endoplasmic - dolmanp_U[r] + gacpail_hs[r] -> dolp_U[r] + 2 h[r] + mgacpail_hs[r]) - H2MTer_U (H2 mannosyltransferase, endoplasmic reticulum - dolmanp_U[r] + mgacpail_hs[r] -> dolp_U[r] + 2 h[r] + m2gacpail_hs[r] ) - H3MTer_U (H3 mannosyltransferase, endoplasmic - dolmanp_U[r] + m2gacpail_hs[r] -> dolp_U[r] + 2 h[r] + m3gacpail_hs[r] ) - H4ET3er (H4 pho…
				dolmanp_U[r]	3	3	dolp_U[r]	3	3
				pe_hs[r]	3	30	h[r]	6	30
				pre_prot[r]	1	10	dag_hs[r]	3	30
							gpi_sig[r]	1	10
185	GLYCAN METABOLISM	N-GLYCAN METABOLISM	Degradation of n2m2nmasn	n2m2nmasn[l]	1	1	man[l]	3	3	recon2 (197)	Degradation happends in lysosomal by glycosylasparaginase.	http://metafishnet.appspot.com/humanpathway/165 // http://bigg1.ucsd.edu/bigg/showMap.pl?type=%27reaction%27&id=1884950&map=681892	GASNASE2ly (glycosylasparaginase, lysosomal - h2o + n2m2nmasn --> Asn-X-Ser/Thr + n2m2nm) - ENGASE2ly (endo-beta-N-acetylglucosaminidase, lysosomal - h2o + n2m2nm --> acgam + n2m2nmn) - AHEXASE2ly (beta-N-acetylhexosaminidase, lysosomal - (3) h2o + n2m2nmn --> (3) acgam + m2mn) - A_MANASEly (alpha-mannosidase, lysosomal - (2) h2o + m2mn --> (2) man + mn) - B_MANNASEly (beta-mannosidase, lysosomal…
				h2o[l]	8	8	acgam[l]	5	5
							Asn_X_Ser_Thr[l]	1	1
186	GLYCAN METABOLISM	N-GLYCAN METABOLISM	Biosynthesis of m4mpdol_U	dolichol_U[c]	0.1	1	m4mpdol_U[c]	0.1	1	recon2 (84 and 86)	This is the stepwise construction of glycosyl chains attached to membrane-bound dolichyl-P. Happends in ER.	PAGE 239	DOLK_U (Dolichol kinase, human (uterus) - ctp + dolichol_U --> cdp + dolp_U + h ) - GLCNACPT_U (UDP-GlcNAc:dolichol-phosphate GlcNAc phosphotransferase (uterus) - dolp_U + 2 h + uacgam -> naglc2p_U + ump ) - GLCNACT_U (UDP-GlcNAc:N-acetyl-D-glucosaminyl diphosphodolichol N-acetyl-D-glucosaminyltransferase (uterus)- naglc2p_U + uacgam --> chito2pdol_U + h + udp) - BDMT_U (GDPmannose:chitobiosyldip…
				ctp[c]	1	2	cdp[c]	1	1
				uacgam[c]	2	2	ump[c]	1	1
				gdpmann[c]	2	5	udp[c]	1	1
							gdp[c]	2	5
							h[c]	0	7
187	GLYCAN METABOLISM	N-GLYCAN METABOLISM	Biosynthesis of g3m8masn	m4mpdol_U[r]	0.1	1	g3m8masn[r]	0.1	1	recon2 (84 and 86)	The preformed oligosaccharides are transferred from dolichol to an asparagine residue of the protein chain.	PAGE 239 // http://bigg1.ucsd.edu/bigg/showMap.pl?type=%27reaction%27&id=1822371&map=681892	DOLPMT1_Uer (dolichyl-phosphate-mannose-glycolipid alpha-mannosyltransferase (uterus) - dolmanp_U + m4mpdol_U --> dolp_U + 2h + m5mpdol_U) - DOLPMT2_Uer (dolichyl-phosphate-mannose-glycolipid alpha-mannosyltransferase (uterus) - dolmanp_U + m5mpdol_U --> dolp_U + 2h + m6mpdol_U) - DOLPMT3_Uer (dolichyl-phosphate-mannose-glycolipid alpha-mannosyltransferase (uterus) - dolmanp_U + m6mpdol_U --> dol…
				dolmanp_U[r]	0.4	4	dolp_U[r]	0.7	7
				dolglcp_U[r]	0.3	3	h[r]	8	14
				Asn_X_Ser_Thr[r]	1	1	doldp_U[r]	0.1	1
				gdpmann[c]	0	3	gdp[c]	0	3
188	GLYCAN METABOLISM	N-GLYCAN METABOLISM	Degradation of s2l2fn2m2masn	s2l2fn2m2masn[l]	1	1	man[l]	3	3	recon2 (230)	The step of catabolism of N-linked oligosaccharides of glycoproteins, in which the endo-beta-N-acetylglucosaminidase (ENGASE; EC 3.2.1.96) is involved in the processing of free oligosaccharides in the cytosol.	https://www.ncbi.nlm.nih.gov/pubmed/15647514	FUCASEly (alpha-fucosidase, lysosomal - h2o + s2l2fn2m2masn --> fuc-L + s2l2n2m2masn) - GASNASEly (glycosylasparaginase, lysosomal - h2o + s2l2n2m2masn --> Asn-X-Ser/Thr + s2l2n2m2m) - ENGASEly (endo-beta-N-acetylglucosaminidase, lysosomal - h2o + s2l2n2m2m --> acgam + s2l2n2m2mn) - SIAASEly (sialidase, lysosomal - (2) h2o + s2l2n2m2mn --> (2) acnam + l2n2m2mn) - GALASE1ly (beta-galactosidase, ly…
				h2o[l]	12	12	acnam[l]	2	2
							Asn_X_Ser_Thr[l]	1	1
							gal[l]	2	2
							fuc_L[l]	1	1
							acgam[l]	4	4
189	GLYCAN METABOLISM	O-GLYCAN METABOLISM	Biosynthesis of core2 (beta-D-Galactosyl-1,3-(N-acetyl-beta-D-glucosaminyl-1,6)-N-acetyl-D-galactosaminyl-R)	Ser_Thr[g]	10	10	core2[g]	2	10	recon2 (231)	The glycoproteins with core 2 branch provides additional backbone structure for the attachment of antigenic determinants, of cell adhesion ligands, and of branching point for Keratan sulfate biosynthesis.	PAGE 241	GALNTg (GalNAc transferase, Golgi apparatus [g] : Ser/Thr + udpacgal --> Tn_antigen + h + udp) - N3Tg (N-acetylgalactosamine 3-beta-galactosyltransferase, Golgi apparatus - Tn_antigen + udpgal --> T_antigen + h + udp) - CORE2GTg (Core 2 acetylglucosaminyltransferase, Golgi apparatus - T_antigen + uacgam --> core2 + h + udp)
				udpacgal[g]	10	10	udp[g]	14	30
				udpgal[g]	2	10	h[g]	14	30
				uacgam[g]	2	10
190	GLYCAN METABOLISM	O-GLYCAN METABOLISM	Biosynthesis of core4 (NAcetyl-beta-D-glucosaminyl-1,6-(Nacetyl-beta-D-glucosaminyl-1,3)-N-acetyl-D-galactosaminyl-R)	Ser_Thr[g]	10	10	core4[g]	2	10	recon2 (232)	The glycoproteins with core 4 branch presents in selected mucin-secreting cell types, such as colonic tissues and many colon-derived cell lines, and core 4 branch provides additional backbone structure for Keratan sulfate biosynthesis.	PAGE 241	GALNTg (GalNAc transferase, Golgi apparatus [g] : Ser/Thr + udpacgal --> Tn_antigen + h + udp) - CORE3GTg (Core 3 beta-GlcNAc-transferase, Golgi apparatus - Tn_antigen + uacgam --> core3 + h + udp) - CORE4GTg (Core 4 beta6-GalNAc-transferase, Golgi apparatus - core3 + uacgam --> core4 + h + udp)
				udpacgal[g]	10	10	udp[g]	14	30
				uacgam[g]	4	20	h[g]	14	30
191	GLYCAN METABOLISM	O-GLYCAN METABOLISM	Biosynthesis of Tn_antigen (Glycoprotein N-acetyl-D-galactosamine)	Ser_Thr[g]	1	1	Tn_antigen[g]	0.2	1	recon2 (233)	The Tn-antigen often occurs in advanced tumors, which is also the precursor to T-antigen (core 1).	PAGE 241	GALNTg (GalNAc transferase, Golgi apparatus [g] : Ser/Thr + udpacgal --> Tn_antigen + h + udp)
				udpacgal[g]	1	1	h[g]	1	1
							udp[g]	1	1
192	GLYCAN METABOLISM	KERATAN SULFATE METABOLISM	Keratan sulfate biosynthesis from O-glycan (core 2-linked)	core2[g]	1	1	ksii_core2[g]	1	1	recon2 (68)	Keratan sulfate (Type II KS) is found in cartilage and is exclusively linked to the protein aggrecan via a mucin “Core 2” structure.	https://www.ncbi.nlm.nih.gov/pmc/articles/PMC2874674/	S23T2g (cmpacna[g] + core2[g] -> cmp[g] + h[g] + ksii_core2_pre1[g] ) -G14T2g (ksii_core2_pre1[g] + udpgal[g] -> h[g] + ksii_core2_pre2[g] + udp[g] ) -AG13T1g (ksii_core2_pre2[g] + uacgam[g] -> h[g] + ksii_core2_pre3[g] + udp[g] ) -G14T3g (ksii_core2_pre3[g] + udpgal[g] -> h[g] + ksii_core2_pre4[g] + udp[g] ) -AG13T2g (ksii_core2_pre4[g] + uacgam[g] -> h[g] + ksii_core2_pre5[g] + udp[g] ) -S6T1g …
				cmpacna[g]			cmp[g]
				udpgal[g]			h[g]
				uacgam[g]			udp[g]
				paps[g]			pap[g]
193	GLYCAN METABOLISM	KERATAN SULFATE METABOLISM	Keratan sulfate biosynthesis from O-glycan (core 4-linked)	core4[g]	1	1	ksii_core4[g]	1	1	recon2 (69)	Keratan sulfate has been found especially in the cornea, cartilage, and bone. It is also synthesized in the central nervous system where it participates both in developmen and in the glial scar formation following an injury. Keratan sulfates are large, highly hydrated molecules which in joints can act as a cushion to absorb mechanical shock.	http://bigg1.ucsd.edu/bigg/showMap.pl?type=%27reaction%27&id=2299366&map=681892	AG13T16g (ksii_core4_pre2[g] + uacgam[g] -> h[g] + ksii_core4_pre3[g] + udp[g] )-AG13T17g (ksii_core4_pre4[g] + uacgam[g] -> h[g] + ksii_core4_pre5[g] + udp[g] )- AG13T18g (ksii_core4_pre7[g] + uacgam[g] -> h[g] + ksii_core4_pre8[g] + udp[g] )-G14T18g (core4[g] + 2 udpgal[g] -> 2 h[g] + ksii_core4_pre1[g] + 2 udp[g] )-G14T19g (ksii_core4_pre3[g] + udpgal[g] -> h[g] + ksii_core4_pre4[g] + udp[g] )…
				udpgal[g]			h[g]
				cmpacna[g]			udp[g]
				uacgam[g]			cmp[g]
				paps[g]			pap[g]
194	GLYCAN METABOLISM	KERATAN SULFATE METABOLISM	Keratan sulfate degradation	ksi[l]	1	1	m2mn[l]	1	1	recon2 (179)	Keratan sulfate proteoglycans (KSPGs) are degraded in lysosomes as part of normal homeostasis of glycoproteins; otherwise, it might cause undigested fragments building up and causing a variety of lysosomal storage diseases.// this task as it is will fail for iHsa and iRno model as the degradation pathway for keratan sulfate is described differently :RCR13526 ( H2O + keratan sulfate I -> 6-deoxy-L…	http://www.reactome.org/content/detail/2022857	FUCASE2ly (h2o[l] + ksi[l] -> fuc_L[l] + ksi_deg1[l] )-GASNASE3ly (h2o[l] + ksi_deg1[l] -> Asn_X_Ser_Thr[l] + ksi_deg2[l] )-ENGASE3ly (h2o[l] + ksi_deg2[l] -> acgam[l] + ksi_deg3[l] )-SIAASE2ly (h2o[l] + ksi_deg3[l] -> acnam[l] + ksi_deg4[l] )-S6TASE10ly (h2o[l] + ksi_deg4[l] <=> h[l] + ksi_deg5[l] + so4[l] )-GALASE3ly (2 h2o[l] + ksi_deg5[l] -> 2 gal[l] + ksi_deg6[l] )-NACHEXA9ly (3 h2o[l] + ksi…
				h2o[l]			fuc_L[l]
							Asn_X_Ser_Thr[l]
							acgam[l]
							acnam[l]
							h[l]
							so4[l]
							gal[l]
195	GLYCAN METABOLISM	KERATAN SULFATE METABOLISM	Keratan sulfate biosynthesis from N-glycan	l2fn2m2masn[g]	1	1	ksi[g]	1	1	recon2 (182)	Keratan sulfate (Type I KS) is produced by corneal keratocytes and is thought to play a role of a dynamic buffer of corneal hydration.	https://www.ncbi.nlm.nih.gov/pmc/articles/PMC2874674/	S23T3g (cmpacna[g] + l2fn2m2masn[g] -> cmp[g] + h[g] + ksi_pre1[g] )-AG13T4g (ksi_pre1[g] + uacgam[g] -> h[g] + ksi_pre2[g] + udp[g] )-G14T6g (ksi_pre2[g] + udpgal[g] -> h[g] + ksi_pre3[g] + udp[g] )-AG13T5g (ksi_pre3[g] + uacgam[g] -> h[g] + ksi_pre4[g] + udp[g] )-S6T4g ksi (pre4[g] + paps[g] -> h[g] + ksi_pre5[g] + pap[g] )-G14T7g (ksi_pre5[g] + udpgal[g] -> h[g] + ksi_pre6[g] + udp[g] )-AG13T6…
				cmpacna[g]			cmp[g]
				uacgam[g]			h[g]
				udpgal[g]			udp[g]
				paps[g]			pap[g]
