# Supplementary material for: Model-based assessment of mammalian cell metabolic functionalities using omics data
Source: Cell Rep Methods. 2021 Jun 30;1(3):100040. doi: 10.1016/j.crmeth.2021.100040 (PMC8577426; doi:10.1016/j.crmeth.2021.100040)
Supplement: Table S2. Binary and continuous versions of the metabolic task scores of 32 tissues from Human Protein Atlas and cross-validation of information with Human Metabolome Database, related to Figure 2 [file mmc3.xlsx]

## Sheet: Feuil1
Binary (B) and continuous (C) versions Metabolic Task score of 32 tissues from Human Protein Atlas (HPA, Uhlen et al., 2015) and cross-validation information with Human Metabolome Database (HMDB, Whishart et al., 2018)
	Cross - validation with HMDB (blue : tissue mentioned in HMBD but not in HPA - green : presence confirmed by task score and HMBD - red : presence predicted by HMBD but not with task score)	Adipose		adrenal gland		appendix		bone marrow		brain		colon		duodenum		endometrium		esophagus		fallopian tube		gallbladder		heart muscle		kidney		liver		lung		lymph node		ovary		pancreas		placenta		prostate		rectum		salivary gland		skeletal muscle		skin
		C	B	C	B	C	B	C	B	C	B	C	B	C	B	C	B	C	B	C	B	C	B	C	B	C	B	C	B	C	B	C	B	C	B	C	B	C	B	C	B	C	B	C	B	C	B	C	B
Oxidative phosphorylation via NADH-coenzyme Q oxidoreductase (COMPLEX I)	not searchable	3.46585	1	2.99865	1	3.50181	1	3.31976	1	2.88649	1	3.18048	1	2.97968	1	2.23359	1	2.85439	1	3.37901	1	2.60565	1	4.46147	1	3.43577	1	4.3317	1	2.78822	1	2.77904	1	2.37622	0	2.25187	0	2.84004	1	3.11972	1	2.65174	1	2.73921	0	3.91264	1	2.93547	1
Oxidative phosphorylation via succinate-coenzyme Q oxidoreductase (COMPLEX II)	not searchable	5.97542	1	7.43281	1	4.69273	1	4.49699	1	5.26265	1	7.93389	1	9.369	1	4.30731	1	5.9621	1	5.61534	1	5.39071	1	12.556	1	8.80219	1	8.07792	1	4.61496	1	5.49053	1	5.48847	1	3.53854	1	4.50119	1	4.93994	1	7.31013	1	5.34008	1	10.2889	1	4.09304	1
Krebs cycle - oxidative decarboxylation of pyruvate	not searchable	1.20687	1	1.28485	1	0.855267	0	0.368973	0	1.31906	1	1.19308	1	1.16685	1	0.903741	0	1.0925	0	0.81816	0	0.869455	0	2.48904	1	1.20942	1	1.05569	0	0.822399	0	0.859907	0	0.765866	0	0.753415	0	1.37518	1	1.12	0	1.23522	1	1.02231	0	2.28206	1	0.729253	0
Krebs cycle - NADH generation	not searchable	3.4943	1	3.57597	1	2.73513	1	2.42153	1	3.012	1	4.00307	1	4.30738	1	2.46954	1	3.29527	1	3.64543	1	2.60042	1	6.25575	1	4.25431	1	3.09204	1	2.41708	1	2.92817	1	2.39552	1	1.96972	0	2.50025	1	2.80212	1	4.08782	1	2.86128	1	5.40939	1	2.49005	1
ATP regeneration from glucose (normoxic conditions) - glycolysis + krebs cycle	not searchable	3.96984	1	4.21122	1	3.95184	1	3.87587	1	3.96596	1	4.64469	1	4.63162	1	3.23028	1	4.5478	1	3.84735	1	3.83568	1	6.05243	1	4.68989	1	3.69753	1	3.58612	1	4.04775	1	3.2504	1	2.80787	1	3.99816	1	3.54072	1	4.61798	1	3.51037	1	6.13211	1	3.49718	1
ATP generation from glucose (hypoxic conditions) - glycolysis	not searchable	6.73595	1	7.35449	1	7.49256	1	7.96793	1	7.68384	1	7.33188	1	7.65404	1	5.91113	1	8.43794	1	6.83484	1	7.19242	1	9.39676	1	7.7928	1	6.14681	1	6.18033	1	7.19927	1	6.00272	1	3.93414	1	7.06937	1	6.26337	1	7.41708	1	6.32253	1	12.1016	1	6.70213	1
Reactive oxygen species detoxification (H2O2 to H2O)	not searchable	2.81127	1	2.10777	1	1.448	1	2.93171	1	0.973248	1	1.78858	1	2.22327	1	1.5474	1	1.21725	1	2.01409	1	1.63781	1	1.31677	1	2.85659	1	3.69652	1	2.3816	1	1.51207	1	1.3403	1	1.25908	1	1.54576	1	1.46483	1	1.71977	1	1.5826	1	1.17282	1	1.61844	1
Presence of the thioredoxin system through the thioredoxin reductase activity	not searchable	1.93662	1	2.47571	1	1.7987	1	1.71695	1	1.98131	1	1.9458	1	2.00236	1	1.6005	1	1.47152	1	1.70814	1	2.20411	1	1.86824	1	1.56852	1	1.38459	1	1.8781	1	1.63239	1	1.51331	1	0.76357	0	1.66107	1	1.67369	1	1.85439	1	1.306	1	1.66031	1	0.909872	1
Inosine monophosphate synthesis (IMP)	no tissue / organ mentioned	2.33357	1	2.60347	1	2.76103	1	2.93156	1	2.05332	1	2.67492	1	2.43236	1	2.42426	1	2.58012	1	2.78925	1	2.28531	1	1.64923	0	2.16844	1	1.92691	1	1.96563	1	3.18743	1	2.76079	1	1.54691	0	2.60702	1	2.1583	1	2.86082	1	1.91457	0	1.49499	0	2.19874	1
Cytidine triphosphate synthesis (CTP)	no specificity - all tissues	1.9414	1	1.92225	1	2.09621	1	2.34261	1	1.41624	0	2.11586	1	2.01298	1	1.9815	1	2.12911	1	2.30897	1	1.92234	1	1.39053	0	1.73198	1	2.17059	1	1.78594	1	2.24058	1	2.31448	1	1.2029	0	1.84158	1	1.80553	1	2.12344	1	1.70768	1	1.02812	0	1.81496	1
Guanosine triphosphate synthesis (GTP)	tissues / organs : testicle - placenta	2.42925	1	2.65947	1	2.7993	1	3.02261	1	2.11914	1	2.77384	1	2.52275	1	2.61236	1	2.76161	1	3.06267	1	2.44316	1	1.81316	1	2.23526	1	1.88499	1	2.11451	1	3.18657	1	3.07193	1	1.77505	0	2.67474	1	2.30609	1	2.93004	1	2.0566	1	1.69663	0	2.48706	1
Uridine triphosphate synthesis (UTP)	no tissue / organ mentioned	1.98309	1	1.93336	1	2.12048	1	2.36976	1	1.41772	0	2.11925	1	1.99063	1	1.9136	1	2.15926	1	2.30747	1	1.92866	1	1.41609	0	1.74773	1	2.07146	1	1.78685	1	2.28144	1	2.28242	1	1.21658	0	1.86941	1	1.76473	1	2.10327	1	1.56116	1	1.04681	0	1.80842	1
Deoxyadenosine triphosphate synthesis (dATP)	no tissue / organ mentioned	2.00478	1	2.26149	1	2.4123	1	2.52682	1	1.83738	1	2.32606	1	2.14932	1	2.15111	1	2.28154	1	2.48609	1	2.02325	1	1.77521	0	1.98023	1	1.67801	1	1.79324	1	2.76545	1	2.37972	1	1.31465	0	2.25763	1	1.95319	1	2.48635	1	1.66566	0	2.14192	1	1.96763	1
Deoxycytidine triphosphate synthesis (dCTP)	no tissue / organ mentioned	1.83841	1	1.83797	1	1.99099	1	2.22542	1	1.35363	0	2.01044	1	1.92035	1	1.87762	1	2.02348	1	2.19926	1	1.83003	1	1.32994	0	1.64893	1	2.05748	1	1.69989	1	2.13166	1	2.18888	1	1.13816	0	1.75038	1	1.72589	1	2.01853	1	1.62081	1	0.99225	0	1.733	1
Deoxyguanosine triphosphate synthesis (dGTP)	no tissue / organ mentioned	2.32247	1	2.57407	1	2.67997	1	2.89485	1	2.05146	1	2.65661	1	2.43148	1	2.4977	1	2.64548	1	2.94649	1	2.35396	1	1.75463	1	2.16978	1	1.82206	1	2.04938	1	3.05213	1	2.93357	1	1.69465	0	2.56012	1	2.2267	1	2.80578	1	1.97503	1	1.64486	0	2.38789	1
Deoxyuridine triphosphate synthesis (dUTP)	tissues / organs : muscle - epidermis	1.87046	1	1.86791	1	2.00662	1	2.24294	1	1.37425	0	2.00658	1	1.90442	1	1.80732	1	2.04458	1	2.20292	1	1.84403	1	1.36452	0	1.69292	1	1.97512	1	1.72185	1	2.16254	1	2.15057	1	1.14661	0	1.77028	1	1.69497	1	1.9927	1	1.48543	1	1.0211	0	1.72144	1
Deoxythymidine triphosphate synthesis (dTTP)	no tissue / organ mentioned	1.71082	1	1.68442	1	2.07334	1	2.49359	1	1.34514	0	2.08393	1	1.85839	1	1.69999	1	1.96282	1	2.02976	1	1.69893	1	1.2323	0	1.62565	1	1.83894	1	1.60121	1	2.32174	1	1.90552	1	1.02403	0	1.85247	1	1.59084	1	2.07325	1	1.33016	0	0.913857	0	1.69352	1
AMP salvage from adenine	not searchable	2.48746	1	2.93429	1	3.20663	1	3.24715	1	1.29402	0	3.13365	1	2.87884	1	2.05618	1	3.15058	1	3.07479	1	2.09778	1	1.68287	0	2.88273	1	2.33505	1	2.57655	1	3.45381	1	2.16914	1	2.85161	1	2.13352	1	3.02473	1	2.51373	1	3.44148	1	1.33718	0	3.61834	1
IMP salvage from hypoxanthine	not searchable	1.1656	0	2.08693	1	1.93192	1	2.3319	1	2.82063	1	1.90085	1	1.51087	0	1.20841	0	1.42509	0	1.51569	0	1.32044	0	1.53662	0	2.03872	1	1.79102	1	1.07706	0	2.1053	1	1.3591	0	1.31572	0	1.165	0	1.35961	0	1.83068	1	0.823438	0	0.602991	0	1.07466	0
GMP salvage from guanine	not searchable	1.1656	0	2.08693	1	1.93192	1	2.3319	1	2.82063	1	1.90085	1	1.51087	0	1.20841	0	1.42509	0	1.51569	0	1.32044	0	1.53662	0	2.03872	1	1.79102	1	1.07706	0	2.1053	1	1.3591	0	1.31572	0	1.165	0	1.35961	0	1.83068	1	0.823438	0	0.602991	0	1.07466	0
3-Phospho-5-adenylyl sulfate synthesis	tissues / organs : liver - kidney	0.974673	1	2.18313	1	0.977113	1	0.590887	0	1.27964	1	1.73824	1	0.867254	1	1.29865	1	1.05298	1	1.39128	1	0.878595	1	0.480036	0	0.891525	1	1.14357	1	1.64529	1	0.990302	1	0.97608	1	0.725883	0	1.28276	1	1.10434	1	1.63734	1	1.26479	1	0.133454	0	1.14743	1
Degradation of adenine to urate	not searchable	0.718155	0	0.734593	0	1.04019	1	1.03348	1	0.407053	0	1.10639	1	1.59761	1	1.74564	0	1.08202	1	0.818638	0	0.863487	1	0.492513	0	0.896835	1	1.88668	1	0.717846	0	0.924369	1	0.576607	0	0.705724	0	0.723966	1	0.810674	0	1.01455	1	0.950101	1	0.3996	0	0.889996	0
Degradation of guanine to urate	not searchable	0.0374793	0	0.51328	0	0.429795	0	0.00772347	0	4.52452	1	1.91884	1	5.95622	1	0.781833	0	0.232572	0	1.5426	0	2.57766	1	0.00336455	0	3.331	0	3.52911	1	0.0477529	0	0.02057	0	0.00293669	0	0.307896	0	1.15812	0	0.0767846	0	1.88064	1	0.125307	0	0.146936	0	0.304934	0
Degradation of cytosine	not searchable	2.58062	0	1.96159	0	2.7427	1	0.906946	0	3.78859	1	1.82242	0	1.83047	0	3.05351	1	2.92098	1	2.45288	0	3.23508	1	1.97125	0	4.33406	1	5.94275	1	3.26937	1	1.634	0	3.2696	1	0.584055	0	1.57185	0	2.76796	0	2.03479	0	1.18947	0	1.45228	0	1.02821	0
Degradation of uracil	not searchable	2.58062	0	1.96159	0	2.7427	1	0.906946	0	3.78859	1	1.82242	0	1.83047	0	3.05351	1	2.92098	1	2.45288	0	3.23508	1	1.97125	0	4.33406	1	5.94275	1	3.26937	1	1.634	0	3.2696	1	0.584055	0	1.57185	0	2.76796	0	2.03479	0	1.18947	0	1.45228	0	1.02821	0
Gluconeogenesis from pyruvate	not searchable	5.40735	1	5.26682	1	5.27162	1	5.45998	1	5.31969	1	5.49148	1	6.52712	1	3.9179	1	6.06455	1	4.76102	1	5.16588	1	6.07414	1	6.75678	1	6.34984	1	4.54929	1	4.95009	1	3.89375	1	3.52897	1	4.88761	1	4.44553	1	5.6167	1	4.87652	1	8.32405	1	4.45773	1
Gluconeogenesis from Lactate	not searchable	5.54313	1	5.4023	1	5.39706	1	5.5847	1	5.45422	1	5.60719	1	6.65543	1	4.03369	1	6.19175	1	4.87799	1	5.27747	1	6.25797	1	6.93353	1	6.48007	1	4.65173	1	5.08368	1	4.03127	1	3.62204	1	5.00237	1	4.55221	1	5.7337	1	4.96113	1	8.46585	1	4.57607	1
Gluconeogenesis from Glycerol	not searchable	4.14059	1	3.66275	1	3.45162	1	3.31247	1	3.42615	1	3.73999	1	5.17503	1	2.3286	1	3.72681	1	3.11681	1	3.91245	1	3.86629	1	5.51024	1	5.18507	1	3.18538	1	2.87445	1	2.28745	1	2.68874	1	2.76405	1	2.84646	1	3.77606	1	3.05634	1	6.26039	1	2.58717	1
Gluconeogenesis from Alanine	not searchable	5.24176	1	4.97703	1	5.00912	1	5.12815	1	5.09615	1	5.33535	1	6.29506	1	3.68842	1	5.87	1	4.50267	1	4.91827	1	5.81006	1	6.53683	1	6.23958	1	4.26301	1	4.66051	1	3.64982	1	3.61484	1	4.5836	1	4.30655	1	5.37078	1	4.72234	1	8.02563	1	4.33351	1
Gluconeogenesis from Glutamine	not searchable	2.96371	1	4.02794	1	2.71979	1	2.20194	0	3.51839	1	3.33646	1	4.14729	1	2.56698	1	2.58545	1	2.62803	1	2.89271	1	4.79169	1	4.95131	1	4.9775	1	2.69729	1	2.9172	1	2.62211	1	2.25266	0	2.34932	1	2.82793	1	3.2629	1	2.19695	0	3.36225	1	2.1313	0
Ethanol to acetaldehyde	not searchable	3.83953	1	1.92458	1	0.435879	1	0.66641	0	0.325205	1	1.79272	1	1.67848	1	0.660631	1	2.6973	1	1.97761	1	2.06222	1	1.66556	1	0.70777	1	4.55226	1	2.38085	1	0.40164	1	0.629679	1	0.478246	0	0.437464	1	0.623698	1	1.86738	1	1.0682	1	0.979716	1	0.707413	1
Glucose to lactate conversion	not searchable	6.05971	1	6.6239	1	6.68867	1	7.13543	1	6.88877	1	6.56491	1	7.04839	1	5.30471	1	7.45672	1	6.11399	1	6.37904	1	8.43124	1	7.18276	1	5.7073	1	5.5423	1	6.44962	1	5.45324	1	3.59249	1	6.25855	1	5.75256	1	6.93804	1	5.80254	1	10.5639	1	6.08096	1
Malate to pyruvate conversion	not searchable	2.61568	0	3.69391	1	2.21326	1	1.62527	0	3.08812	0	2.51758	1	2.59121	1	2.83322	0	1.33459	0	2.65089	0	3.16967	0	4.77925	1	2.26945	0	0.92694	0	2.4825	0	2.24733	1	2.32868	0	1.89215	0	1.15154	0	3.0032	0	2.59252	1	1.44199	0	1.62189	0	0.999788	0
Synthesis of fructose-6-phosphate from erythrose-4-phosphate (HMP shunt)	not searchable	4.83507	1	3.39044	1	3.55042	1	7.31278	1	2.94686	1	3.30594	1	3.86943	1	2.53742	1	4.49548	1	3.49013	1	4.45397	1	1.60999	0	2.86603	1	2.04294	1	4.26904	1	3.6194	1	4.0642	1	3.78481	1	3.56674	1	2.55685	1	3.02748	1	2.57838	1	0.454948	0	2.49968	1
Synthesis of ribose-5-phosphate	no tissue / organ mentioned	2.84505	1	2.4304	1	2.70975	1	4.3303	1	1.52527	1	2.86917	1	3.22192	1	2.18789	1	3.5364	1	3.02022	1	2.9411	1	1.58891	1	1.90086	1	1.66116	1	2.44449	1	2.92294	1	2.73725	1	1.4627	0	2.81638	1	2.0951	1	2.77098	1	2.23369	1	1.10316	0	2.274	1
Synthesis of lactose	no tissue / organ mentioned	4.53704	1	2.32861	0	3.06082	0	1.37675	0	0.232841	1	3.98199	1	2.41611	0	3.35783	0	4.39009	1	3.41072	0	3.33754	0	0.207046	1	3.12986	0	2.50261	0	2.74892	0	1.6067	0	2.98715	0	0.152222	0	2.75041	0	0.181833	1	3.1328	0	4.14264	1	0.224093	1	0.17879	1
Glycogen biosynthesis	tissues / organs : placenta - epidermis - skeletal muscle - adipose tissue - muscle	7.32373	1	3.26763	1	2.25215	1	3.82552	1	1.60926	0	1.99988	0	1.6103	0	2.73383	1	2.99755	1	2.33869	1	2.14345	0	4.40267	1	2.43338	0	3.61022	1	1.9677	0	1.6902	0	2.32469	1	1.36415	0	2.30883	0	2.44801	1	2.08732	0	1.74108	0	5.06449	1	1.29611	0
Glycogen degradation	not searchable	3.01437	1	1.24384	0	1.54116	0	2.84073	1	2.04149	1	2.93741	1	1.30031	0	1.31562	0	2.99986	1	1.60439	0	1.80868	1	3.34846	1	1.50481	0	2.92229	1	1.57553	0	1.15591	0	1.19728	0	0.656292	0	2.17908	1	2.81926	1	2.45785	1	2.66913	1	8.54039	1	1.79648	1
Fructose degradation (to glucose-3-phosphate)	not searchable	7.63597	1	10.0015	1	9.26261	1	8.14396	1	9.65155	1	10.2411	1	10.347	1	7.12482	1	9.91209	1	8.30173	1	8.05109	1	10.6372	1	10.4588	1	8.78719	1	7.21099	1	8.35804	1	6.26297	1	4.18831	1	9.02176	1	7.43929	1	10.7907	1	6.72188	1	15.7837	1	7.51703	1
Fructose to glucose conversion (via fructose-6-phosphate)	not searchable	3.32479	1	3.211	1	2.58554	1	3.39404	1	2.97883	1	2.88884	1	4.09165	1	2.08044	1	2.85846	1	2.90927	1	3.11099	1	3.60523	1	3.74606	1	4.0146	1	2.23746	1	2.44583	1	2.34721	1	2.93	1	2.30461	1	2.57299	1	3.01406	1	2.43807	1	3.48654	1	2.29595	1
UDP-glucose synthesis	tissues / organs : liver - skeletal muscle	5.32828	1	3.27806	1	3.04181	1	2.01458	1	2.81118	1	4.52935	1	3.97431	1	2.49482	1	3.60096	1	2.6861	1	3.31423	1	5.033	1	3.44276	1	6.51532	1	3.06236	1	2.89004	1	2.99959	1	2.3167	1	3.57314	1	3.10546	1	4.42539	1	2.80169	1	5.95033	1	2.27738	1
UDP-galactose synthesis	no tissue / organ mentioned	2.36804	0	3.36809	1	2.83832	1	1.57506	0	1.6134	0	2.68865	1	4.03804	1	2.6043	1	2.59274	0	3.53083	1	2.67482	1	3.27669	1	4.2797	1	4.49759	1	2.8436	1	3.13489	1	2.63843	1	2.36992	0	2.55958	1	2.57084	1	3.14951	1	3.44879	1	1.54103	0	3.29932	1
UDP-glucuronate synthesis	tissues / organs : liver - placenta	5.09022	1	3.28965	1	3.15428	1	1.58949	1	2.4304	1	5.21507	1	4.06914	1	2.77777	1	3.65023	1	3.02789	1	3.64738	1	4.1079	1	3.64396	1	6.54727	1	2.92985	1	2.6117	1	3.09898	1	2.22413	1	3.71748	1	3.41574	1	4.96386	1	2.52089	1	4.62478	1	2.06861	1
GDP-L-fucose synthesis	tissues / organs : intestine - spleen - skin - prostate - kidney	2.74228	0	3.50473	1	3.90373	1	1.79294	0	3.36144	0	4.06543	1	4.30046	1	3.55988	1	3.0792	0	4.05228	1	3.75579	1	8.6331	1	4.31067	1	2.43685	0	3.60855	1	3.36782	0	3.9194	1	2.24562	0	3.00895	0	3.54902	1	3.99093	1	3.28354	0	2.2858	0	3.94107	1
Mannose degradation (to fructose-6-phosphate)	not searchable	2.23768	1	2.64368	1	2.04927	1	1.37512	1	2.43837	1	2.67756	1	4.02641	1	2.42065	1	2.47637	1	3.27402	1	2.58764	1	3.03357	1	2.4228	1	2.15307	1	1.87975	1	2.34885	1	3.15334	1	1.67936	1	1.89422	1	2.55462	1	2.81232	1	1.97455	1	1.97494	1	1.74347	1
GDP-mannose synthesis	no tissue / organ mentioned	2.21473	1	2.37443	1	2.4797	1	1.85228	1	1.7093	1	2.90096	1	3.36595	1	1.29571	1	1.57189	1	2.62487	1	1.72922	1	1.70001	1	2.53971	1	2.22282	1	2.40128	1	2.20829	1	2.72805	1	1.91997	1	1.24607	1	2.31414	1	3.07821	1	2.45035	1	0.704531	0	1.15794	1
UDP-N-acetyl D-galactosamine synthesis	tissues / organs : muscle - adipose tissue	5.42892	1	3.73493	1	4.05707	1	2.91175	1	3.42213	1	4.83492	1	4.31442	1	3.57424	1	3.63617	1	3.22788	1	4.58928	1	3.45154	1	3.4598	1	4.54703	1	2.87569	1	2.84097	1	3.36375	1	2.95769	1	3.54341	1	3.97273	1	4.9143	1	3.92601	1	2.77693	1	2.43862	1
CMP-N-acetylneuraminate synthesis	no tissue / organ mentioned	3.9275	1	2.95383	1	2.99603	1	2.57913	1	2.73013	1	3.49477	1	3.1353	1	2.70032	1	2.79677	1	2.45283	1	3.26252	1	2.70534	1	2.76755	1	3.50222	1	2.18642	1	2.28844	1	2.61615	1	2.27128	1	2.73024	1	3.06038	1	3.45875	1	3.0285	1	2.09442	0	2.00524	1
N-Acetylglucosamine synthesis	no tissue / organ mentioned	5.4225	1	3.79582	1	4.07388	1	3.04967	1	3.45217	1	4.47554	1	3.80244	1	3.36947	1	3.22368	1	2.97452	1	4.25643	1	3.46835	1	4.11109	1	4.2694	1	3.07353	1	3.19297	1	3.18957	1	2.66881	0	3.66375	1	3.75299	1	4.46698	1	3.67474	1	2.57661	0	2.36772	1
Glucuronate synthesis (via inositol)	tissues / organs : placenta - liver - kidney	1.30121	1	1.32084	1	1.64852	1	0.991521	1	1.06021	0	1.06917	1	1.45922	1	1.85808	1	1.41707	1	3.00599	1	2.03321	1	1.50718	1	6.52792	1	0.977996	1	1.21974	1	2.46729	1	2.64906	1	2.14956	1	2.99372	1	1.668	1	0.916417	1	1.45811	1	1.09633	1	1.26858	1
Glucuronate synthesis (via udp-glucose)	tissues / organs : placenta - liver - kidney	5.09022	1	3.28965	1	3.15428	1	1.58949	1	2.4304	1	5.21507	1	4.06914	1	2.77777	1	3.65023	1	3.02789	1	3.64738	1	4.1079	1	3.64396	1	6.54727	1	2.92985	1	2.6117	1	3.09898	1	2.22413	1	3.71748	1	3.41574	1	4.96386	1	2.52089	1	4.62478	1	2.06861	1
Synthesis of acetone	tissues / organs : testicle - bladder - brain - liver - skin - kidney - pancreas - adrenal gland - thyroid gland- placenta - adipose tissue - epidermis	4.94572	1	5.9977	1	5.24199	1	5.37416	1	5.77963	1	5.98691	1	5.97244	1	4.12019	1	5.85653	1	4.78478	1	5.26089	1	7.51264	1	6.38905	1	6.10357	1	4.50497	1	5.10453	1	4.16286	1	3.02662	1	5.18312	1	4.79805	1	5.95263	1	4.86012	1	9.0311	1	4.64678	1
(R)-3-Hydroxybutanoate synthesis	tissues / organs : placenta - brain -liver	4.74009	1	5.71694	1	5.03848	1	5.19903	1	5.57333	1	5.9947	1	5.89442	1	3.9405	1	5.7721	1	4.6862	1	5.06359	1	7.34856	1	6.20455	1	6.44486	1	4.27557	1	4.92391	1	4.04011	1	2.89909	1	4.87905	1	4.68687	1	5.99166	1	4.7739	1	8.62117	1	4.59593	1
Synthesis of inositol	tissues / organs : placenta - intestine - testicle - brain - prostate - kidney	1.72274	1	1.75739	1	2.18478	1	1.32064	1	1.38278	1	1.38839	1	1.93314	1	2.47744	1	1.88942	1	4.00318	1	2.46022	1	2.00782	1	2.91306	1	1.30233	1	1.62199	1	3.26502	1	3.53004	1	2.86107	1	3.98944	1	2.19749	1	1.21813	1	1.93563	1	1.46177	1	1.68569	1
Inositol as input for glucuronate-xylulose pathway	not searchable	2.37146	1	2.54982	0	1.57383	0	1.38205	0	2.16279	0	2.61522	1	2.66062	1	1.44657	0	1.94428	1	1.76443	1	1.7235	0	2.45501	0	9.57136	1	6.74592	1	1.61123	0	1.55403	0	2.14628	1	1.68292	0	2.0286	0	2.97474	1	2.53389	1	3.09638	1	1.98082	0	1.66409	0
Synthesis of phosphatidylinositol from inositol	not searchable	5.57408	1	5.64537	1	3.87159	1	2.71148	0	4.69405	1	4.41688	1	4.16292	1	4.86678	1	4.21737	1	5.66241	1	5.82937	1	5.82504	1	5.34392	1	3.4941	1	5.25101	1	4.37128	1	6.79236	1	4.04297	1	4.6388	1	5.55786	1	3.44754	0	5.44839	1	2.42542	0	4.67795	1
Conversion of 1-phosphatidyl-1D-myo-inositol 4,5-bisphosphate to 1D-myo-inositol 1,4,5-trisphosphate	not searchable	1.46378	1	1.33071	1	2.27605	1	2.60714	1	1.53278	1	2.39402	1	3.41764	1	2.23492	1	1.8465	1	3.15794	1	1.69174	1	2.97373	1	3.4195	1	3.35216	1	2.01397	1	2.84251	1	1.93075	1	1.606	1	0.855237	1	1.6654	1	2.26457	1	3.00643	1	4.73211	1	4.12022	1
Starch degradation	not searchable	0.263469	0	0.131349	0	0.315895	0	0.403918	0	0.086972	0	0.386901	0	2.31596	1	0.160125	0	0.0857167	0	1.12402	0	0.163925	0	0.13146	0	0.605553	0	0.101831	0	0.168656	0	0.144987	0	0.267353	0	1.71466	1	0.0809964	0	0.113144	0	0.471889	0	4.80588	1	0.158953	0	0.22235	0
Link between glyoxylate metabolism and pentose phosphate pathway (Xylulose to glycolate)	not searchable	1.43345	1	1.49455	1	1.38145	1	1.42495	1	1.60929	1	1.61305	1	3.01852	1	1.37142	1	1.84799	1	1.64157	1	1.62743	1	1.84833	1	3.0702	1	3.16488	1	1.42429	1	1.26819	1	1.57367	1	1.39947	1	1.28011	1	1.54306	1	1.44321	1	1.51767	1	2.38188	1	1.48031	1
Synthesis of methylglyoxal	tissues / organs : liver - kidney	4.1839	1	4.31336	1	3.44784	1	4.35919	1	4.44476	1	3.74296	1	4.62203	1	3.07004	1	4.33992	1	3.38253	1	3.87978	1	5.90223	1	3.92791	1	3.56557	1	2.94095	1	3.30372	1	3.6113	1	2.14325	1	3.11031	1	3.43184	1	3.56179	1	3.24583	1	6.5473	1	3.44262	1
Alanine synthesis	all tissues + placenta + prostate	5.24559	1	5.13457	1	5.01042	1	5.20546	1	5.53849	1	5.2213	1	5.42303	1	3.98027	1	5.97229	1	4.57529	1	4.7559	1	6.75631	1	5.84696	1	4.99369	1	4.10647	1	4.75541	1	4.00686	1	2.9592	1	4.68383	1	4.52246	1	5.16516	1	4.67347	1	8.31159	1	4.61477	1
Alanine degradation	not searchable	3.09568	1	3.11233	1	2.76716	1	2.80089	1	3.03213	1	3.40992	1	3.36791	1	2.30165	1	3.31983	1	2.94446	1	2.69843	1	3.60842	1	3.74028	1	3.89363	1	2.45495	1	2.79596	1	2.54491	1	2.35451	1	2.67977	1	2.69386	1	3.28251	1	2.6366	1	3.80114	1	2.5622	1
Synthesis of alanine from glutamine	all tissues + placenta + prostate	1.91304	1	1.60047	0	1.64694	0	1.5889	0	1.30957	0	1.72861	0	1.46904	0	1.83327	1	1.93908	1	1.85844	1	1.84993	1	1.79001	1	3.92965	1	3.56001	1	1.6343	0	1.82399	1	1.68435	0	0.902899	0	1.29586	0	1.86906	1	1.77951	1	1.31505	0	1.83889	1	2.55536	1
Arginine synthesis	tissues / organs : epidermis - adipose tissue - skeletal muscle - placenta - muscle - gonad - intestine - spleen - bladder - liver - testicle - prostate - kidney - pancreas - adrenal cortex	3.71893	1	3.83653	1	3.52804	1	3.46374	1	3.78403	1	4.0083	1	5.19337	1	3.02564	1	4.19442	1	3.68937	1	3.67292	1	4.56589	1	5.05659	1	5.48843	1	3.06947	1	3.22849	1	3.05041	1	2.11541	1	3.29649	1	3.48735	1	3.98054	1	3.46813	1	5.31001	1	3.397	1
Arginine degradation	not searchable	3.28159	1	3.34485	1	3.16049	1	3.25023	1	3.21427	1	3.61292	1	3.81104	1	2.73911	1	3.62809	1	3.38661	1	3.07671	1	3.77849	1	4.20139	1	4.0691	1	2.91182	1	3.18167	1	2.93466	1	2.45835	1	3.12437	1	2.94261	1	3.54036	1	2.72813	1	3.86992	1	2.96267	1
Synthesis of arginine from glutamine	not searchable	2.62312	0	3.00551	0	2.39824	0	1.83033	0	2.29162	0	3.49117	1	7.24541	1	2.44536	0	2.31489	0	2.74403	0	3.11629	1	1.74056	0	4.99808	1	8.49903	1	2.2781	0	1.9055	0	2.24556	0	2.09985	0	2.00197	0	2.05169	0	3.36287	1	2.49171	1	0.918394	0	2.35871	0
Synthesis of nitric oxide from arginine	tissues / organs : intestine - testicle - bladder - prostate - pancreas - spleen - brain - lung - skin - kidney - adrenal gland - thyroid gland - adipose tissue - placenta - skeletal muscle - muscle	2.34787	1	1.24015	0	2.08206	1	0.289089	0	0.704533	0	0.787574	0	1.05701	0	1.42586	0	0.903105	0	1.06318	0	1.95482	1	2.01609	1	1.47997	0	0.697104	0	2.07396	1	1.19782	0	0.541139	0	0.552348	0	1.84063	1	1.09897	0	0.46552	0	0.526648	0	0.689311	0	1.20008	0
Synthesis of aspartate from glutamine	not searchable	4.82859	1	2.66939	1	3.32161	1	1.17549	0	3.05736	1	3.44358	1	2.98196	1	3.18222	1	2.25823	1	2.76565	1	3.58695	1	3.1936	1	3.49212	1	1.80085	1	2.16373	0	1.89311	0	3.82727	1	1.69527	0	2.6596	0	2.9917	1	3.44574	1	2.28714	1	1.61329	1	1.49037	0
Synthesis of creatine from arginine	tissues / organs : heart - intestine - testicle - spleen - bladder - brain - prostate - kidney - placenta - epidermis - adipose tissue - skeletal muscle - muscle	1.624	0	2.45041	0	1.38929	0	0.517227	0	5.42506	1	1.56214	0	5.45116	1	1.3224	0	2.85947	0	2.13427	0	3.36253	0	4.30886	1	11.3558	1	13.2785	1	0.94067	0	1.81124	0	5.5785	1	13.2458	1	3.24683	0	2.86734	0	1.12863	0	4.22943	1	9.64922	1	5.38312	1
Asparagine synthesis	all tissues + placenta + prostate	4.83398	1	4.7537	1	4.59295	1	4.57823	1	5.15167	1	4.67426	1	4.71404	1	3.80336	1	5.29059	1	4.47628	1	4.35991	1	6.3211	1	5.09093	1	4.8855	1	3.93639	1	4.40553	1	4.09396	1	2.84999	1	4.22064	1	4.10258	1	4.92681	1	4.14459	1	6.95331	1	4.00457	1
Asparagine degradation	not searchable	2.78008	1	2.85262	1	2.60416	1	2.63667	1	2.91886	1	3.18286	1	3.18533	1	2.18675	1	3.06038	1	2.75242	1	2.50309	1	3.42014	1	3.67646	1	3.52032	1	2.33692	1	2.64708	1	2.47275	1	2.10983	1	2.57313	1	2.51399	1	3.19383	1	2.41557	1	3.52265	1	2.44607	1
Aspartate synthesis	all tissues + placenta + prostate	5.00958	1	5.05349	1	4.88682	1	5.1414	1	5.37399	1	5.00551	1	5.32903	1	3.91535	1	5.6928	1	4.49109	1	4.61118	1	6.60232	1	5.69027	1	4.80973	1	4.06876	1	4.67748	1	3.98311	1	2.69423	1	4.58357	1	4.44336	1	5.2101	1	4.59167	1	7.92246	1	4.4762	1
Aspartate degradation	not searchable	3.08131	1	3.24803	1	2.84853	1	2.92153	1	3.15298	1	3.50285	1	3.4946	1	2.42001	1	3.33951	1	3.04717	1	2.76729	1	3.77182	1	3.8588	1	3.75623	1	2.56006	1	2.90878	1	2.6647	1	2.39114	1	2.80377	1	2.77014	1	3.42348	1	2.647	1	3.92048	1	2.61187	1
Conversion of aspartate to arginine	not searchable	5.56749	1	4.70148	1	3.91781	1	1.37171	0	2.0101	0	7.13518	1	6.69943	1	3.60542	1	3.65747	1	6.11236	1	6.13482	1	2.78268	0	11.5981	1	13.0082	1	3.86015	1	1.62905	0	3.27082	0	2.87985	0	3.32873	0	2.867	0	7.14787	1	3.71957	1	1.44122	0	4.59696	1
Conversion of aspartate to beta-alanine	not searchable	0.240832	0	0.754961	0	0.0790442	0	1.15182	1	3.88135	1	0.252938	0	0.129426	0	1.48327	0	0.468017	0	0.401733	0	0.316484	0	0.0725252	0	1.57508	1	0.10974	0	0.277097	0	0.304179	0	0.395697	0	0.258374	0	0.673907	0	1.23756	0	0.246591	0	0.217971	0	0	0	0.243186	0
Conversion of asparate to asparagine	not searchable	2.15368	0	2.49704	0	3.97864	1	2.25052	0	5.87986	1	3.21365	0	2.35008	0	3.49995	1	2.63768	0	2.45117	0	2.44599	0	2.64495	0	1.69137	0	0.46987	0	2.73051	0	4.72697	1	2.81418	0	6.69871	1	1.15622	0	2.75547	0	3.92329	1	4.92706	1	0.704259	0	3.6654	1
beta-Alanine synthesis	tissues / organs : prostate - kidney - pancreas - placenta - muscle	3.90103	1	4.02964	1	3.76648	1	3.80165	1	4.2911	1	4.1223	1	4.1064	1	3.08049	1	4.37818	1	3.62609	1	3.56964	1	5.55091	1	4.45967	1	3.89991	1	3.11881	1	3.58828	1	3.08356	1	2.32832	1	3.54021	1	3.42573	1	4.14289	1	3.39328	1	6.34344	1	3.39349	1
beta-Alanine degradation	not searchable	2.94942	1	3.02075	1	2.67786	1	2.72848	1	2.95959	1	3.21993	1	3.22204	1	2.22512	1	3.17916	1	2.86095	1	2.60316	1	3.5364	1	3.60345	1	3.67718	1	2.3571	1	2.74343	1	2.49076	1	2.09629	1	2.60215	1	2.56691	1	3.17388	1	2.48768	1	3.65697	1	2.47522	1
Conversion of carnosine to beta-alanine	not searchable	1.37388	1	1.05147	1	1.79012	1	0.709576	0	4.72752	1	1.86157	1	2.49809	1	1.4198	1	1.33466	1	2.42427	1	1.95712	1	1.11435	1	4.13494	1	4.26394	1	1.79324	1	1.80765	1	1.14575	1	1.4964	1	1.69401	1	2.03459	1	1.76843	1	1.16211	1	0.485748	0	1.01488	1
Beta-alanine to 3-oxopropanoate	not searchable	0.182722	0	1.36033	1	0.331238	0	0.141931	0	2.80815	1	0.57286	0	1.58566	1	0.220361	0	0.385417	0	0.355543	0	0.318995	0	0.66443	0	2.90164	1	3.67018	1	0.270703	0	0.364204	0	0.608576	0	2.22467	1	0.301951	0	1.2076	1	0.525923	0	0.221859	0	0.0521731	0	0.182792	0
Cysteine synthesis (need serine and methionine)	tissues / organs : intestine - spleen - liver - testicle - prostate - kidney - adrenal cortex - thyroid gland - placenta - epidermis - skeletal muscle - muscle	2.30159	1	2.70351	1	2.08388	1	1.92348	0	2.7134	1	2.6925	1	2.32022	1	2.00084	1	2.84019	1	2.49272	1	2.34886	1	2.12194	0	2.88827	1	6.89694	1	2.51665	1	2.21832	1	2.48673	1	5.04753	1	2.15364	0	3.25052	1	2.8606	1	2.16342	1	1.55212	0	2.23268	1
Cysteine degradation	not searchable	2.08376	1	1.86083	1	1.45792	0	1.19809	0	1.9293	1	2.42028	1	2.22867	1	1.12391	0	1.73206	1	1.40417	1	1.63022	1	2.90289	1	2.54341	1	3.62419	1	1.56359	1	1.53684	0	1.30624	0	1.92395	1	1.86648	1	1.83996	1	2.27456	1	1.79353	1	2.54245	1	1.29845	1
Synthesis of cysteine from cystine	not searchable	-1	-1	-1	-1	-1	-1	-1	-1	-1	-1	-1	-1	-1	-1	-1	-1	-1	-1	-1	-1	-1	-1	-1	-1	-1	-1	-1	-1	-1	-1	-1	-1	-1	-1	-1	-1	-1	-1	-1	-1	-1	-1	-1	-1	-1	-1	-1	-1
Synthesis of taurine from cysteine	tissues / organs : intestine - brain - liver - prostate - kidney - pancreas - placenta - epidermis - skeletal muscle - nervous tissue - muscle	5.9659	1	2.19893	0	1.15512	0	0.606608	0	4.03484	1	0.86549	0	0.848584	0	2.26064	0	0.964908	0	2.58337	1	2.12072	0	1.93864	0	1.13007	1	7.56163	1	2.26907	0	1.66262	0	3.28261	1	1.71173	0	3.69296	1	2.41504	1	1.0532	0	1.64486	0	0.728366	0	1.77664	0
Glutamate synthesis	tissues / organs : intestine - testicle - spleen - placenta - epidermis	5.38217	1	5.38249	1	5.22667	1	5.48329	1	5.7486	1	5.34317	1	5.56284	1	4.18642	1	6.13852	1	4.79232	1	4.95026	1	7.02945	1	5.98751	1	5.01121	1	4.33302	1	4.99947	1	4.22875	1	2.84992	1	4.94009	1	4.64962	1	5.35559	1	4.79757	1	8.57417	1	4.73361	1
Glutamate degradation	not searchable	2.83811	1	2.85703	1	2.66174	1	2.62862	1	3.03973	1	3.11278	1	3.19133	1	2.11625	1	2.99895	1	2.63216	1	2.50065	1	3.33271	1	3.50096	1	3.57454	1	2.30769	1	2.7047	1	2.44061	1	2.20834	1	2.59794	1	2.50042	1	3.14155	1	2.42657	1	3.54169	1	2.40439	1
Conversion of glutamate to glutamine	not searchable	19.8914	1	10.7874	1	15.0902	1	15.1451	1	16.6854	1	11.7299	1	6.46435	1	11.5011	1	16.3466	1	13.992	1	13.07	1	11.0404	1	9.45542	1	13.9814	1	13.5416	1	10.666	1	17.1805	1	12.9378	1	14.4628	1	9.57344	1	11.9679	1	9.79454	1	14.267	1	8.10791	1
Conversion of glutamate to proline	not searchable	0.979176	0	0.705102	0	1.8279	0	1.1308	0	1.11444	0	1.81396	1	1.92413	1	1.58696	0	1.42435	0	1.32936	0	1.61416	0	0.874412	0	0.793805	0	0.563693	0	0.914514	0	1.33446	0	0.783951	0	1.71565	1	1.43968	0	1.37525	1	1.62438	1	1.92349	1	0.357882	0	1.026	0
Conversion of GABA into succinate	not searchable	1.42091	0	1.836	0	1.22689	0	0.657879	0	4.53585	1	1.72073	0	2.38358	1	1.08847	0	1.56099	0	3.00258	0	1.2522	0	2.15883	0	4.26814	1	6.04298	1	1.38655	0	2.1829	0	1.58998	0	1.90062	1	0.702336	0	2.03436	0	1.56898	0	0.877137	0	2.69498	0	1.57149	0
Glutamine synthesis	tissues / organs : intestine - testicle - spleen - prostate - kidney - pancreas - placenta - skeletal muscle - adipose tissue - muscle - epidermis	6.18824	1	5.68277	1	5.77464	1	6.02005	1	6.3562	1	5.69799	1	5.61293	1	4.59279	1	6.70564	1	5.30341	1	5.40136	1	7.25227	1	6.18017	1	5.50955	1	4.84461	1	5.31428	1	4.94829	1	3.41036	1	5.46913	1	4.92316	1	5.72294	1	5.07518	1	8.89044	1	4.92107	1
Glutamine degradation	not searchable	2.86613	1	3.0625	1	2.75572	1	2.66948	1	2.89444	1	3.32012	1	3.36782	1	2.27272	1	3.06296	1	2.75432	1	2.65965	1	3.47247	1	3.70373	1	3.52359	1	2.41744	1	2.82475	1	2.51474	1	2.18063	1	2.68129	1	2.59007	1	3.26109	1	2.45484	1	3.55685	1	2.49436	1
Glutaminolysis (glutamine to lactate)	not searchable	2.83753	1	3.76732	1	2.60636	1	2.14743	1	3.3221	1	3.13594	1	3.86457	1	2.45754	1	2.49052	1	2.50935	1	2.73458	1	4.53183	1	4.64628	1	4.59347	1	2.54212	1	2.79185	1	2.5398	1	2.13469	1	2.26918	1	2.66716	1	3.07134	1	2.07141	1	3.20106	1	2.07824	1
Glutathionate synthesis	all tissues + placenta	3.02586	0	3.40689	0	2.84361	0	3.22194	0	3.30896	0	4.20249	1	4.41644	1	2.82564	0	4.12651	1	5.51053	1	3.33901	0	2.58029	0	4.29765	1	5.28147	1	2.36911	0	3.09873	0	1.68431	0	1.2903	0	2.42105	0	3.69381	1	4.51899	1	2.37829	0	1.29615	0	3.35064	0
Glycine synthesis	tissues / organs : intestine - spleen - bladder - brain - prostate - kidney - pancreas - thyroid gland - placenta - epidermis	5.34633	1	5.96551	1	5.27843	1	5.51652	1	6.66254	1	5.50767	1	5.79093	1	4.41721	1	6.60052	1	6.11263	1	5.22436	1	6.62665	1	7.02902	1	6.24363	1	4.24624	1	5.2561	1	4.88164	1	4.03	1	5.02843	1	5.20188	1	5.44548	1	5.27175	1	7.5125	1	5.67208	1
Glycine degradation	not searchable	2.54152	1	2.61522	1	2.36502	1	2.2986	1	2.21045	1	3.48384	1	2.9586	1	2.04218	1	2.91236	1	2.31717	1	2.45901	1	4.23504	1	3.26131	1	3.0191	1	2.58153	1	2.64887	1	1.86968	1	2.6179	1	2.82659	1	2.3403	1	3.10459	1	2.33302	1	3.5397	1	2.03743	1
Conversion of glycine to pyruvate	not searchable	0.86563	0	1.13543	0	0.523928	0	0.486968	0	1.19594	0	0.987577	0	1.12941	0	0.49439	0	0.945959	0	1.00497	0	0.65676	0	0.433429	0	2.0067	1	3.72495	1	0.67559	0	0.706364	0	1.39698	1	1.72049	1	0.480135	0	1.17717	0	0.907091	0	1.07471	0	0.456674	0	0.77362	0
Histidine degradation	not searchable	2.92607	1	3.03814	1	2.80618	1	2.71675	1	3.04945	1	3.22621	1	3.25314	1	2.18506	1	3.09249	1	2.72335	1	2.62584	1	3.35072	1	3.76889	1	4.36452	1	2.40516	1	2.78609	1	2.47451	1	2.36294	1	2.62786	1	2.54165	1	3.20693	1	2.54982	1	3.57901	1	2.6315	1
Conversion of histidine to glutamate	not searchable	0.628933	0	2.25726	0	1.10228	0	1.69288	0	0.406477	0	0.36126	0	0.352537	0	0.264574	0	0.430019	0	0.370932	0	0.5557	0	0.243393	0	3.48157	1	13.0963	1	0.59069	0	0.537408	0	0.233564	0	0.50746	0	0.251643	0	0.290336	0	0.212702	0	0.291374	0	0.327749	0	3.93735	1
Conversion of histidine to histamine	not searchable	2.33824	0	0.714333	1	4.38273	1	4.41037	1	0.265427	0	0.66166	1	1.20263	1	3.72359	1	4.21914	1	1.10854	0	8.60983	1	1.05113	0	1.54596	1	0.546397	1	7.53255	1	1.72283	0	0.0249085	0	0.185593	0	0.262078	0	2.77492	0	5.71934	1	0.63782	0	0.329297	0	2.16059	0
Homocysteine synthesis (need methionine)	tissues / organs : intestine - brain - liver - kidney - pancreas - placenta - adipose tissue - muscle	3.20749	1	3.35461	1	2.9531	1	2.69558	1	3.29674	1	3.65847	1	3.07283	1	2.80273	1	4.11763	1	3.33239	1	3.30419	1	2.9413	1	3.73404	1	8.41053	1	3.5041	1	3.13303	1	2.89805	1	6.37569	1	3.09288	1	4.21319	1	3.9249	1	2.76105	1	2.21659	1	3.21264	1
Homocysteine degradation	not searchable	0.489784	0	1.4013	1	0.345431	0	0.379288	0	1.54671	1	0.760546	0	0.814993	0	0.39705	0	0.285316	0	0.813373	0	0.438217	0	0.483215	0	1.19673	1	3.86976	1	0.541751	0	0.388913	0	1.66407	1	2.39121	1	0.275157	0	1.32519	1	0.732001	0	0.968149	0	0.223203	0	0.272761	0
Isoleucine degradation	not searchable	2.99178	1	3.10833	1	2.75374	1	2.77388	1	2.90542	1	3.45218	1	3.35074	1	2.39841	1	3.16534	1	2.94762	1	2.60489	1	3.61528	1	3.82595	1	3.70094	1	2.46734	1	2.84046	1	2.68659	1	2.22151	1	2.67936	1	2.676	1	3.32607	1	2.61379	1	3.68203	1	2.48157	1
Leucine degradation	not searchable	3.07694	1	3.27451	1	2.80242	1	2.81007	1	3.00105	1	3.41994	1	3.36033	1	2.41124	1	3.26898	1	3.02806	1	2.73466	1	3.76892	1	3.76538	1	3.79669	1	2.52042	1	2.88106	1	2.65597	1	2.31547	1	2.74045	1	2.77419	1	3.33808	1	2.6942	1	3.76084	1	2.49034	1
Conversion of leucine to acetyl-coA	not searchable	1.65424	1	3.71532	1	1.4249	0	0.668146	0	2.59444	1	2.27793	1	2.19699	1	1.73204	0	1.44166	0	2.22598	1	2.3765	0	3.46603	1	3.12206	1	2.95621	1	2.00494	1	1.93681	0	1.76893	1	1.36757	0	2.20898	0	3.03515	1	2.39352	1	2.04055	1	1.63927	0	0.963567	0
Lysine degradation	not searchable	2.93444	1	2.9378	1	2.63769	1	2.66441	1	2.80018	1	3.04537	1	3.16594	1	2.26332	1	3.11725	1	2.75905	1	2.60653	1	3.44757	1	3.61127	1	3.57652	1	2.38554	1	2.70618	1	2.50634	1	1.95484	0	2.54035	1	2.49815	1	3.00042	1	2.47163	1	3.48454	1	2.40105	1
Conversion of lysine to L-Saccharopine	tissue / organ : placenta	1.65994	1	1.33875	1	0.650148	0	0.13358	0	1.14636	0	0.514576	0	0.361481	0	2.06379	1	1.01476	0	1.23579	1	1.1516	0	1.32047	1	1.61218	1	2.20914	1	1.2622	1	0.595432	0	2.56046	1	1.01878	0	0.876853	0	1.38421	1	0.683469	0	0.727689	0	0.407393	0	0.72307	0
Conversion of lysine to L-2-Aminoadipate	tissues / organs: prostate - placenta	0.729886	0	1.0236	0	0.464839	0	0.0976845	0	0.651238	1	1.0076	0	1.54812	1	0.465661	0	1.60922	1	1.37908	1	1.29418	1	0.204793	0	3.70649	1	4.70757	1	0.701565	0	0.556775	0	0.410894	1	0.511512	0	0.70626	1	1.24787	1	0.754247	0	0.953013	0	0.266754	0	1.09939	0
Methionine degradation	not searchable	2.50916	1	2.59416	1	2.44258	1	2.26894	1	2.57215	1	2.87575	1	2.99994	1	1.98208	1	2.82252	1	2.4647	1	2.42079	1	3.04877	1	3.28584	1	3.82927	1	2.38329	1	2.41868	1	2.13953	1	2.70418	1	2.27431	1	2.40559	1	2.76654	1	2.35637	1	3.09906	1	2.3274	1
S-adenosyl-L-methionine synthesis	tissues / organs : placenta - epidermis - skeletal muscle - muscle - gonad - intestine - testicle - prostate - kidney	5.60778	1	6.39604	1	5.23464	1	3.81794	1	4.70421	1	4.30587	1	4.55557	1	4.56006	1	4.71442	1	4.53466	1	5.92262	1	3.83302	1	4.75788	1	8.55449	1	4.0598	1	4.40949	1	4.64787	1	7.57306	1	3.65891	1	4.65687	1	4.99328	1	2.96231	1	3.6438	1	4.39214	1
Ornithine degradation	not searchable	2.9492	1	3.05083	1	2.79319	1	2.84088	1	2.93542	1	3.28191	1	3.21065	1	2.32491	1	3.22504	1	2.9761	1	2.69166	1	3.7713	1	3.6791	1	3.45902	1	2.59795	1	2.90338	1	2.61481	1	2.20795	1	2.83833	1	2.70263	1	3.30883	1	2.53801	1	3.85953	1	2.55531	1
Synthesis of ornithine from glutamine	tissues / organs : skin - prostate - liver	2.72856	0	4.35201	1	3.21305	1	3.31804	1	3.90164	1	3.59431	1	7.03792	1	3.3759	1	3.09397	1	2.8985	1	3.66653	1	2.36707	0	5.2198	1	4.85269	1	2.9399	1	3.31763	1	3.09508	1	2.79596	1	2.64098	1	3.03661	1	3.54331	1	3.65658	1	1.22079	0	2.85887	1
Synthesis of spermidine from ornithine	tissues / organs : placenta - intestine - testicle - brain - liver - skin - prostate	4.09159	1	4.04305	1	4.69005	1	5.03157	1	4.40836	1	4.71458	1	3.56443	1	4.31383	1	4.11409	1	4.12624	1	4.27462	1	3.65784	1	4.53058	1	4.16401	1	3.65216	1	4.89035	1	4.51056	1	4.3202	1	3.93143	1	6.27956	1	4.32061	1	2.92522	1	2.92492	1	2.72254	1
Serine synthesis	all tissues + placenta + prostate	5.71923	1	6.50168	1	5.71818	1	5.99794	1	7.27936	1	5.91428	1	6.1942	1	4.79002	1	7.03385	1	6.58508	1	5.63742	1	7.25593	1	7.36926	1	6.52445	1	4.57654	1	5.64759	1	5.28353	1	4.3951	1	5.44226	1	5.63396	1	5.8643	1	5.67014	1	8.17138	1	6.06175	1
Serine degradation	not searchable	2.4172	1	2.46656	1	2.21566	1	2.16491	1	2.2283	1	3.0642	1	2.77803	1	1.9415	1	2.60151	1	2.1574	1	2.27239	1	3.65574	1	3.14937	1	3.15532	1	2.40239	1	2.35653	1	1.83214	1	2.6161	1	2.4704	1	2.34241	1	2.76939	1	2.36085	1	3.01349	1	1.87498	0
Phenylalanine degradation	not searchable	2.92343	1	2.96581	1	2.64984	1	2.60379	1	3.04978	1	3.21494	1	3.24825	1	2.1857	1	3.01986	1	2.77408	1	2.67207	1	3.38179	1	3.83145	1	4.14581	1	2.31188	1	2.66256	1	2.38142	1	2.38392	1	2.53457	1	2.61769	1	3.14583	1	2.52847	1	3.58156	1	2.34488	1
Phenylalanine to phenylacetaldehyde	no tissue / organ mentioned	0.419475	1	0.563063	1	0.0943203	0	0.0795435	0	0.226047	0	0.692152	1	1.00537	1	0.295715	1	0.249072	0	0.323823	1	0.139763	0	0.262625	0	0.996881	1	0.636443	1	0.306934	0	0.236874	0	0.372836	1	0.211526	0	0.304823	1	0.275638	0	0.73094	1	0.255905	0	0.200561	0	0.0868808	0
Phenylalanine to phenylacetyl-L-glutaminate	no tissue / organ mentioned	0.478293	1	0.487017	1	0.187462	0	0.164831	0	0.172852	0	0.548582	1	0.815868	1	0.260232	0	0.379298	1	0.446513	1	0.197617	0	0.206318	0	0.812384	1	0.453974	1	0.405907	1	0.209876	0	0.268231	0	0.19371	0	0.295985	1	0.405725	1	0.550637	1	0.266419	1	0.150319	0	0.233854	1
Phenylalanine to tyrosine	all tissues + placenta + prostate	0.0148597	0	0.331195	0	0.000839599	0	0	0	0.199141	0	0.0587751	0	0.015957	0	0.00198156	0	0.0199588	0	0.027523	0	5.17976	1	0	0	7.85707	1	9.13934	1	0.0375395	0	0.01625	0	0.0249096	0	0.724351	0	0.00716599	0	0.388555	0	0.00934914	0	0.0253616	0	0	0	0	0
Proline synthesis	all tissues + placenta + prostate	4.94063	1	4.93682	1	4.89421	1	4.9541	1	5.25064	1	4.91638	1	5.08564	1	3.87593	1	5.64211	1	4.41904	1	4.5904	1	6.49924	1	5.48048	1	4.54397	1	4.00213	1	4.60945	1	3.83443	1	2.65455	1	4.57993	1	4.30287	1	4.91476	1	4.41697	1	7.63767	1	4.32568	1
Proline degradation	not searchable	2.96595	1	3.13588	1	2.846	1	2.89411	1	3.013	1	3.39254	1	3.36457	1	2.3511	1	3.25178	1	2.90567	1	2.70995	1	3.58944	1	3.72261	1	3.61843	1	2.51884	1	2.91729	1	2.63054	1	2.27405	1	2.80357	1	2.67665	1	3.34059	1	2.53415	1	3.77899	1	2.60823	1
Synthesis of proline from glutamine	all tissues + placenta + prostate	2.31425	1	2.83116	0	3.18577	0	2.87043	0	3.21228	1	2.05586	0	3.01356	1	2.38399	0	1.93206	0	1.86072	0	2.70332	0	2.11759	0	5.03098	1	5.55387	1	2.64085	0	2.96719	0	1.65283	0	2.93771	1	2.44251	0	2.09366	1	1.839	0	2.02975	1	0.961377	0	1.76797	0
Threonine degradation	not searchable	2.94151	1	3.00382	1	2.70143	1	2.74294	1	2.95148	1	3.10728	1	3.1454	1	2.22623	1	3.16472	1	2.84756	1	2.60756	1	3.56688	1	3.61691	1	3.57584	1	2.37662	1	2.74309	1	2.50468	1	2.0031	0	2.63627	1	2.6473	1	3.13263	1	2.53437	1	3.71327	1	2.53808	1
Tryptophan degradation	not searchable	2.85013	1	2.93172	1	2.70174	1	2.64218	1	2.88225	1	3.06469	1	3.00233	1	2.261	1	3.08575	1	2.78033	1	2.59355	1	3.44311	1	3.79374	1	3.99662	1	2.37449	1	2.77223	1	2.49867	1	2.07777	1	2.73572	1	2.55557	1	2.99759	1	2.51521	1	3.57745	1	2.42833	1
Synthesis of anthranilate from tryptophan	not searchable	0.439028	0	0.0989124	0	2.00426	1	0.300364	0	0.486562	0	0.480179	0	0.737343	0	0.79651	0	0.227146	0	0.277936	0	0.638782	0	0.0884694	0	0.843268	0	16.5173	1	1.60365	1	2.23439	1	0.124252	0	0.113753	0	12.4286	1	0.498532	0	0.670453	0	0.181637	0	0.365862	0	1.94349	0
Synthesis of kynate from tryptophan	tissues / organs : placenta - spleen	0.744788	0	0.501542	0	1.33189	1	0.523912	0	1.18405	0	0.905018	0	0.973402	0	1.32089	0	0.743265	0	1.24755	1	1.22763	0	1.06477	0	1.91427	1	7.52202	1	1.49981	1	1.46732	1	1.45404	0	0.876994	0	4.92125	1	1.52798	0	1.17853	0	1.07019	0	0.662875	0	1.61009	0
Synthesis of L-kynurenine from tryptophan	tissues / organs : intestine - spleen - brain - liver - placenta - epidermis	0.834135	0	0.413025	0	1.59163	1	0.531367	0	1.07359	0	0.984672	0	1.13943	0	1.15393	0	0.796714	0	1.24932	0	1.15747	0	0.980935	0	2.3146	1	10.2874	1	1.64712	1	1.70499	1	1.34249	0	1.13278	0	7.03102	1	1.17655	0	1.21216	0	1.18138	0	0.481442	0	1.79532	0
Synthesis of N-formylanthranilate from tryptophan	no tissue / organ mentioned	0.584791	0	0.413659	0	2.13485	1	0.56233	0	0.324244	0	0.473959	0	0.494659	0	0.615933	0	0.604607	0	0.266849	0	1.0432	0	0.121966	0	1.21224	0	9.76356	1	1.38296	1	1.99821	1	0.0980292	0	0.0949838	0	7.06828	1	0.334422	0	0.603221	0	0.17416	0	0.189524	0	1.06783	0
Synthesis of quinolinate from tryptophan	tissues / organs : placenta - brain - prostate - spleen	1.22003	0	0.871259	0	2.30418	1	0.796569	0	0.718034	0	1.37946	0	1.70755	0	2.00346	0	0.975192	0	1.13419	0	1.49757	0	0.824069	0	4.70822	1	9.47687	1	1.95964	1	2.40096	1	1.34902	0	0.989126	0	4.87421	1	1.10213	0	1.46612	0	0.81054	0	0.282058	0	1.18481	0
Synthesis of serotonin from tryptophan	tissues / organs : intestine - bladder - brain - hypothalamus - prostate - kidney - pancreas - adrenal cortex - adrenal gland - placenta - epidermis - adipose tissue - muscle	0.198419	0	0.427032	0	0.506288	0	0.24327	0	0.520891	0	2.35309	1	2.75089	1	0.417009	0	0.0410258	0	0.166739	0	0.102398	0	0.0619352	0	0.886081	1	0.321748	0	0.243075	0	0.299089	0	0.275375	0	0.200794	0	0.0981451	0	0.597993	0	3.05252	1	0.0969713	0	0.151021	0	0.417227	0
Tyrosine synthesis (need phenylalanine)	all tissues + placenta + prostate	1.43306	0	1.79476	1	0.452803	0	0.412948	0	2.26512	1	0.773404	0	0.848954	0	0.631663	0	0.534188	0	0.724128	0	3.27929	1	1.01078	0	5.93357	1	6.62527	1	0.863935	0	0.477051	0	0.673288	0	0.920107	0	0.475835	0	1.11664	0	0.663694	0	0.906714	0	1.22229	0	0.46207	0
Tyrosine degradation	not searchable	3.12669	1	3.1409	1	2.8276	1	2.76776	1	3.07116	1	3.43222	1	3.44116	1	2.35221	1	3.24353	1	2.95511	1	2.81082	1	3.7415	1	3.89991	1	4.14908	1	2.53892	1	2.88101	1	2.5415	1	2.46272	1	2.8337	1	2.76794	1	3.37104	1	2.69812	1	3.81613	1	2.49602	1
Tyrosine to adrenaline	tissues / organs : epidermis - adipose tissue - placenta - nervous tissue - muscle - gonad - intestine - bladder - pancreas - kidney - liver - adrenal cortex - adrenal gland	0.952039	0	8.50264	1	0.451951	0	0.344515	0	1.07286	0	0.782565	0	0.860648	0	2.31295	0	1.32788	0	0.796002	0	1.56657	0	0.846802	0	1.83065	1	1.70454	0	1.32443	0	0.49705	0	0.124193	0	0.220932	0	0.756948	0	1.66025	0	0.812008	0	0.700382	0	1.19177	0	1.40394	1
Tyrosine to dopamine	tissues / organs : spleen - bladder - brain - testicle - kidney - pancreas - adrenal cortex -adrenal gland - placenta - epidermis - adipose tissue - skeletal muscle - muscle	0.0108469	0	0.364957	0	0.0371058	0	0.00717331	0	0.00895027	0	0.340321	0	0.601316	1	0.00221691	0	0.00258054	0	0.0105617	0	0.00704502	0	0.00184275	0	0.80201	1	0.273198	0	0.0959288	0	0.00284875	0	0.0124542	0	0.0927964	0	0.00536482	0	0.0196705	0	0.357431	0	0.00176523	0	0.00654415	0	1.12509	1
Tyrosine to acetoacetate and fumarate	not searchable	2.18084	0	1.95	0	0.977547	0	0.84238	0	0.939227	0	1.85672	0	2.17908	0	1.15093	0	1.4142	0	1.81593	0	2.59185	1	1.35392	1	5.28433	1	9.68589	1	1.08716	0	0.942135	0	1.12604	0	1.297	0	0.942996	0	2.39443	0	2.12327	0	1.39783	0	1.55045	0	0.910575	0
Valine degradation	not searchable	2.9425	1	3.17563	1	2.73982	1	2.72521	1	2.84886	1	3.34409	1	3.32782	1	2.32514	1	3.12049	1	2.86213	1	2.65277	1	3.55342	1	3.72466	1	3.63234	1	2.45016	1	2.81213	1	2.60651	1	2.26927	1	2.71388	1	2.64799	1	3.2505	1	2.53269	1	3.62726	1	2.50315	1
Valine to succinyl-coA	not searchable	1.82991	1	2.53557	1	1.05542	0	0.708815	0	1.13266	0	1.73609	1	1.77903	1	1.64869	1	1.58996	1	1.91894	1	1.67801	1	2.26134	1	2.97306	1	3.31409	1	1.23051	1	1.1553	1	1.7979	1	1.25464	1	1.52675	1	2.16918	1	1.81191	1	1.55895	1	1.65259	1	1.64103	0
Hydroxymethylglutaryl-CoA synthesis	tissues / organs : intestine - adrenal gland	5.18868	1	5.99899	1	5.51794	1	5.72229	1	5.59386	1	6.23062	1	6.22568	1	4.31402	1	6.14752	1	4.95585	1	5.27206	1	7.65691	1	6.57629	1	6.21835	1	4.5163	1	5.21119	1	4.34974	1	3.15544	1	5.16987	1	4.82114	1	6.18127	1	5.09384	1	9.54247	1	4.89397	1
Cholesterol synthesis	all tissues + hepatic tissue + adipose tissue + placenta + prostate	1.46408	1	2.56462	1	1.3797	0	0.993186	0	2.17767	1	1.95495	1	2.43215	1	1.31841	0	2.21053	1	1.7333	1	1.36419	0	1.35883	0	1.95486	1	3.91042	1	2.12095	1	1.1992	0	1.5368	0	1.29502	0	1.35282	0	2.28076	1	1.71511	1	1.19808	0	0.791018	0	1.82409	1
Acetoacetate synthesis	no exact match	4.94572	1	5.9977	1	5.24199	1	5.37416	1	5.77963	1	5.98691	1	5.97244	1	4.12019	1	5.85653	1	4.78478	1	5.26089	1	7.51264	1	6.38905	1	6.10357	1	4.50497	1	5.10453	1	4.16286	1	3.02662	1	5.18312	1	4.79805	1	5.95263	1	4.86012	1	9.0311	1	4.64678	1
Mevalonate synthesis	tissue / organ : liver	0.960226	0	2.55115	1	1.66162	0	1.40603	0	2.95398	1	2.78216	1	2.55493	1	1.56894	0	2.5253	1	1.2487	0	1.40192	0	0.590098	0	1.43308	0	2.26164	1	1.81932	1	1.31807	0	0.957714	0	0.760472	0	1.36009	0	1.82931	1	2.56368	1	0.663927	0	0.274042	0	2.38249	1
Farnesyl-pyrophosphate synthesis	tissue / organ : testicle	1.50568	0	2.03939	1	1.62791	1	1.41113	0	1.89795	1	1.78192	1	2.12444	1	1.29106	0	1.93871	1	1.45601	0	1.28925	0	1.44471	0	1.93187	1	2.03251	1	1.81361	1	1.67223	1	1.32134	0	0.966341	0	1.28387	0	2.04521	1	1.4402	0	1.35649	0	2.52383	1	1.60475	1
Glycerol-3-phosphate synthesis	tissues / organs : placenta - prostate	7.56614	1	0.453854	0	0.174977	0	0.0275339	0	1.30019	0	0.577567	0	3.49971	1	0.0333327	0	0.671536	0	0.0935038	0	1.79547	1	0.738142	0	4.9914	1	3.75113	1	1.29487	0	0.104185	0	0.0147192	0	0.297799	0	0.013701	0	0.352256	0	0.46505	0	2.02651	1	5.7305	1	0.095989	0
Phosphatidyl-choline synthesis	no exact match	2.4965	1	2.37124	1	1.97951	1	2.18501	1	2.32922	1	2.24554	1	2.35617	1	1.78227	1	2.34608	1	2.31616	1	2.05484	1	2.47559	1	2.8322	1	2.72851	1	1.84812	1	1.93547	1	2.01675	1	1.64419	1	1.87939	1	2.16037	1	2.23683	1	2.0094	1	2.41322	1	1.88611	1
Phosphatidyl-ethanolamine synthesis	no exact match	2.49072	1	2.37082	1	1.94547	1	2.14854	1	2.32437	1	2.22059	1	2.33511	1	1.77355	1	2.32506	1	2.30152	1	2.03704	1	2.43278	1	2.82612	1	2.69586	1	1.83559	1	1.89548	1	2.00373	1	1.64115	1	1.85433	1	2.15607	1	2.20087	1	2.01107	1	2.41343	1	1.8635	1
Phosphatidyl-serine synthesis	no exact match	2.4812	1	2.35613	1	1.94017	1	2.15163	1	2.3009	1	2.21465	1	2.33423	1	1.75333	1	2.3229	1	2.28437	1	2.0244	1	2.41888	1	2.80655	1	2.70829	1	1.81958	1	1.88875	1	1.97624	1	1.62193	1	1.83371	1	2.1425	1	2.20204	1	1.9937	1	2.40804	1	1.85429	1
Phosphatidyl-inositol synthesis	no exact match	2.43157	1	2.17682	1	1.72336	1	1.94311	1	2.01	1	2.03388	1	2.16043	1	1.59921	1	2.12696	1	2.12422	1	1.85619	1	2.24353	1	2.5445	1	2.39088	1	1.65714	1	1.68937	1	1.84721	1	1.35872	1	1.71065	1	1.93577	1	2.0059	1	1.79115	1	2.25151	1	1.57938	1
Cardiolipin synthesis	no exact match	2.39016	1	2.24054	1	1.73697	1	1.96668	1	2.11705	1	2.09531	1	2.27917	1	1.5951	1	2.08497	1	2.0093	1	1.85597	1	2.31262	1	2.58113	1	2.2919	1	1.73859	1	1.65967	1	1.831	1	1.33711	1	1.69629	1	1.98063	1	2.04868	1	1.84639	1	2.34881	1	1.59269	1
Triacylglycerol synthesis	no exact match	2.44342	1	2.06776	1	1.60418	1	1.81664	1	2.05846	1	1.97787	1	2.19807	1	1.53854	1	1.98815	1	1.90559	1	1.72321	1	2.23608	1	2.21237	1	2.47535	1	1.58973	1	1.59682	1	1.6892	1	1.19935	0	1.49574	1	1.71053	1	1.96024	1	1.64826	1	2.26707	1	1.5568	1
Sphingomyelin synthesis	no exact match	2.66427	1	2.68812	1	2.31788	1	2.4709	1	2.68453	1	2.64025	1	2.58053	1	2.13045	1	2.70003	1	2.57873	1	2.38108	1	2.88167	1	3.02242	1	2.89271	1	2.27875	1	2.34985	1	2.30099	1	1.83533	1	2.36008	1	2.42172	1	2.58062	1	2.33289	1	2.64921	1	2.30321	1
Ceramide synthesis	no exact match	2.61603	1	2.58937	1	2.19671	1	2.38846	1	2.49092	1	2.55987	1	2.46116	1	1.9821	1	2.59104	1	2.45412	1	2.2927	1	2.76593	1	2.96587	1	2.86789	1	2.17559	1	2.19044	1	2.20069	1	1.79588	1	2.24459	1	2.3503	1	2.48589	1	2.28048	1	2.64396	1	2.1362	1
Palmitate synthesis	no exact match	2.94575	1	3.29052	1	2.9514	1	2.9149	1	3.31051	1	3.69898	1	3.65509	1	2.31749	1	3.17509	1	2.71739	1	2.85668	1	3.95612	1	3.70019	1	3.67836	1	2.54995	1	2.76422	1	2.36524	1	1.91588	1	2.7914	1	2.79035	1	3.72149	1	2.70724	1	4.4431	1	2.61469	1
Palmitate degradation	not searchable	0.980473	1	1.21833	1	0.741388	1	0.549624	1	0.868028	1	1.15311	1	1.19191	1	0.615729	1	0.694313	1	0.753716	1	0.864577	1	1.17018	1	1.44563	1	1.77229	1	0.876848	1	0.649949	1	0.669939	1	0.57066	1	0.823458	1	0.855223	1	1.07765	1	0.723889	1	0.823085	1	0.592334	1
Palmitolate synthesis	no exact match	2.7838	1	2.93272	1	2.34254	1	2.27697	1	2.76598	1	2.83164	1	2.94042	1	2.00825	1	2.64799	1	2.34791	1	2.41991	1	3.47336	1	3.25084	1	3.25432	1	2.22959	1	2.29035	1	2.13417	1	1.52191	1	2.45476	1	2.53973	1	2.77116	1	2.27249	1	3.56864	1	2.07985	1
Palmitolate degradation	not searchable	1.013	1	1.05274	1	0.575916	1	0.486804	1	0.796058	1	1.06959	1	1.06139	1	0.5358	1	0.627208	1	0.611461	1	0.762384	1	1.14867	1	1.37038	1	1.81027	1	0.755634	1	0.625273	1	0.5599	1	0.495442	1	0.657636	1	0.901476	1	1.01862	1	0.740567	1	0.911701	1	0.534488	1
cis-vaccenic acid synthesis	no tissue / organ mentioned	2.4048	1	2.65932	1	2.18562	1	2.17494	1	2.84146	1	2.62259	1	2.71417	1	1.85357	1	2.54173	1	2.16321	1	2.2512	1	3.07964	1	3.06053	1	3.27254	1	2.13027	1	2.09181	1	1.97429	1	1.47658	1	2.09151	1	2.35874	1	2.56075	1	2.08808	1	3.35084	1	2.15918	1
cis-vaccenic acid degradation	not searchable	1.51664	1	1.86584	1	1.15497	1	0.796101	1	1.37067	1	1.8468	1	1.71063	1	1.07538	1	1.08841	1	1.25184	1	1.32046	1	2.01634	1	2.09379	1	2.404	1	1.31372	1	1.04689	1	1.11541	1	1.08392	1	1.2452	1	1.44756	1	1.74937	1	1.16149	1	1.51873	1	0.907711	1
Elaidate synthesis	tissue / organ : adipose tissue	2.4048	1	2.65932	1	2.18562	1	2.17494	1	2.84146	1	2.62259	1	2.71417	1	1.85357	1	2.54173	1	2.16321	1	2.2512	1	3.07964	1	3.06053	1	3.27254	1	2.13027	1	2.09181	1	1.97429	1	1.47658	1	2.09151	1	2.35874	1	2.56075	1	2.08808	1	3.35084	1	2.15918	1
Elaidate degradation	not searchable	1.02507	1	1.25972	1	0.760615	1	0.552372	1	0.925354	1	1.08389	1	1.16383	1	0.641716	1	0.700884	1	0.748452	1	0.872262	1	1.14597	1	1.36951	1	1.78002	1	0.913724	1	0.648141	1	0.715644	1	0.558088	1	0.79779	1	0.87098	1	1.02589	1	0.722684	1	0.772455	1	0.57152	1
Linolenate degradation	not searchable	1.2653	1	1.4327	1	1.06985	1	0.944969	1	1.10443	1	1.5086	1	1.56401	1	0.933438	1	1.17393	1	1.1018	1	1.16507	1	1.81765	1	1.81236	1	1.86194	1	1.27008	1	1.08163	1	0.992532	1	0.889698	1	1.29331	1	1.16401	1	1.47601	1	1.04278	1	1.47049	1	0.909059	1
Linoleate degradation	not searchable	1.66605	1	1.96205	1	1.21271	1	0.835699	1	1.53092	1	1.80062	1	1.84572	1	1.12492	1	1.16867	1	1.31536	1	1.39731	1	2.13196	1	2.22167	1	2.56312	1	1.40613	1	1.1158	1	1.20444	1	0.929094	1	1.30581	1	1.52345	1	1.7327	1	1.25048	1	1.60312	1	0.950658	1
gamma-Linolenate synthesis	tissues / organs : adipose tissue - epidermis - placenta	0.585662	1	0.767492	1	0.341972	1	0.270178	1	1.14115	1	0.350573	1	0.678661	1	0.567573	1	0.208521	1	0.440193	1	0.242785	1	0.519128	1	0.389473	1	0.693349	1	0.534553	1	0.377413	1	0.62834	0	0.190112	0	0.338591	1	0.559874	1	0.383029	1	0.218524	1	0.137649	1	0.274102	1
gamma-Linolenate degradation	not searchable	1.67885	1	1.96009	1	1.22635	1	0.846212	1	1.48752	1	1.83936	1	1.86385	1	1.1145	1	1.19165	1	1.32562	1	1.4231	1	2.15659	1	2.27211	1	2.59401	1	1.40574	1	1.12264	1	1.18794	1	0.943473	1	1.3218	1	1.53142	1	1.76729	1	1.27514	1	1.64766	1	0.962917	1
Arachidonate synthesis	tissues / organs : intestine - testicle - spleen - lung - liver - prostate - kidney - pancreas - thyroid gland - placenta - epidermis - skeletal muscle - adipose tissue - nervous tissue - muscle	3.23112	1	3.34622	1	3.24752	1	3.33419	1	3.33904	1	3.36555	1	3.71495	1	2.61762	1	3.50206	1	3.13602	1	3.21554	1	4.08566	1	3.73726	1	3.11019	1	2.86889	1	3.16038	1	2.77831	1	2.05711	1	3.04009	1	2.82557	1	3.24815	1	2.72278	1	4.74825	1	2.79287	1
Arachidonate degradation	not searchable	1.0143	1	1.04944	1	0.577049	1	0.487938	1	0.796714	1	1.0802	1	1.06609	1	0.546659	1	0.628875	1	0.619472	1	0.76515	1	1.14443	1	1.37069	1	1.81326	1	0.757547	1	0.635172	1	0.567167	1	0.494857	1	0.658702	1	0.899173	1	1.02912	1	0.741796	1	0.909012	1	0.536712	1
Synthesis of malonyl-coa	tissues / organs : liver - pancreas - skeletal muscle - adipose tissue - muscle	4.55387	1	5.16726	1	4.47411	1	4.49626	1	5.06216	1	5.5723	1	5.20583	1	3.59243	1	5.06225	1	4.27903	1	4.52675	1	6.17456	1	5.42903	1	5.25682	1	3.98589	1	4.27127	1	3.66395	1	2.90239	1	4.40111	1	4.28648	1	5.45658	1	4.18925	1	7.2836	1	4.04618	1
Synthesis of palmitoyl-CoA	tissues / organs : heart - brain - liver - lung - kidney - pancreas - placenta - skeletal muscle - muscle	3.65224	1	3.92999	1	3.48179	1	3.8358	1	4.03655	1	4.48714	1	4.08846	1	2.96512	1	4.12879	1	3.40014	1	3.68456	1	4.83662	1	4.31068	1	4.62163	1	3.2114	1	3.32095	1	2.96598	1	2.25354	1	3.44509	1	3.61941	1	4.46093	1	3.66372	1	6.13686	1	3.26681	1
Taurochenodeoxycholate synthesis	tissues / organs : hepatic tissue - placenta	0.476718	1	0.507364	1	0.409555	0	0.351711	0	0.324007	1	0.597498	1	0.424665	1	0.329887	0	0.431695	1	0.370952	1	0.558701	1	0.431489	1	0.606942	1	1.38482	1	0.414219	1	0.392364	0	0.4074	1	0.52691	0	0.441814	1	0.339569	1	0.515566	1	0.391762	0	0.344761	0	0.395693	1
Glycochenodeoxycholate synthesis	no exact match	1.83154	1	1.88078	1	1.73533	1	1.75599	0	1.52271	0	2.36486	1	2.2279	1	1.48816	1	2.1004	1	1.65392	1	1.91709	1	2.93327	1	2.40492	1	3.44612	1	1.91666	1	1.92192	1	1.57452	1	1.69149	0	2.08007	1	1.64743	1	2.27221	1	1.69669	1	2.55279	1	1.6046	1
tauro-cholate synthesis	tissues / organs : hepatic tissue - placenta - intestine - liver	0.66224	0	0.496683	0	0.540839	0	0.208442	0	0.593721	0	0.497929	0	0.653278	1	0.200436	0	0.783182	0	0.296666	0	0.982154	1	0.332455	0	0.705405	1	2.04043	1	0.566382	0	0.418877	0	0.240512	0	0.189253	0	0.288109	0	0.5541	1	0.626141	1	0.317151	0	0.147077	0	0.263922	0
glyco-cholate synthesis	tissues / organs : hepatic tissue - placenta - prostate - liver	0.66224	0	0.496683	0	0.540839	0	0.208442	0	0.593721	0	0.497929	0	0.653278	1	0.200436	0	0.783182	0	0.296666	0	0.982154	1	0.332455	0	0.705405	1	2.04043	1	0.566382	0	0.418877	0	0.240512	0	0.189253	0	0.288109	0	0.5541	1	0.626141	1	0.317151	0	0.147077	0	0.263922	0
Synthesis of thromboxane from arachidonate	tissues / organs : spleen - lung - kidney - placenta - skeletal muscle - smooth muscle	2.27755	1	1.95008	0	3.53018	1	3.19918	1	1.34839	0	2.03052	1	1.79128	0	1.06465	0	2.13608	1	1.88375	1	3.55785	1	0.742916	0	1.09585	0	1.38268	0	2.63688	1	2.32774	1	0.803574	0	0.509167	0	2.06976	0	1.54644	1	2.52074	1	1.04919	0	0.193961	0	0.966802	1
Synthesis of galactosyl glucosyl ceramide (link with ganglioside metabolism)	no exact match	2.25197	1	2.17012	1	1.82902	1	2.09278	1	2.12885	1	2.07414	1	2.09162	1	1.68514	1	2.20292	1	2.15275	1	1.91254	1	2.2026	1	2.4823	1	2.33682	1	1.73153	1	1.8123	1	1.87622	1	1.52739	1	1.7221	1	1.98389	1	2.06431	1	1.88026	1	2.05235	1	1.81785	1
Synthesis of glucocerebroside	no exact match	1.73449	1	1.60529	1	1.19238	1	1.22493	1	1.50405	1	1.54925	1	1.50537	1	1.21107	1	1.42505	1	1.49428	1	1.30603	1	1.80548	1	1.85724	1	1.83076	1	1.21922	1	1.17788	1	1.33783	1	0.944509	0	1.08801	1	1.46376	1	1.57198	1	1.30545	1	1.76935	1	1.2076	1
Synthesis of globoside (link with globoside metabolism)	no exact match	1.66796	1	1.54241	1	1.14081	1	1.16694	1	1.4968	1	1.48717	1	1.45321	1	1.2184	0	1.39108	1	1.49724	1	1.28353	1	1.81007	1	1.83117	1	1.71773	1	1.22822	1	1.14739	1	1.32013	0	0.920587	0	1.10488	1	1.4558	1	1.49699	1	1.29624	1	1.64779	1	1.14753	1
NAD synthesis from nicotinamide	not searchable	6.02906	1	4.17517	1	6.42965	1	6.3343	1	4.65232	1	2.47385	0	2.54892	1	2.39759	1	4.93118	1	1.81714	1	3.63382	1	3.48661	1	1.87484	0	3.9791	1	2.73235	0	1.47542	0	2.06695	1	2.21675	0	3.64566	1	2.30363	0	2.27896	0	2.42106	1	2.61725	1	1.4914	0
FAD synthesis	not searchable	3.0371	0	3.68909	1	3.6758	1	2.94389	0	3.30957	0	4.53674	1	4.56269	1	3.2137	0	3.3741	0	3.73808	1	3.64992	1	2.90134	0	3.67628	1	2.78843	0	2.92281	0	3.54971	1	2.49856	0	1.71288	0	3.50121	1	2.90515	0	4.23639	1	2.4867	0	2.50798	0	2.76858	0
Synthesis of coenzyme A	tissues / organs : skeletal muscle - adipose tissue	1.2859	1	1.63933	1	1.42381	1	1.12817	0	0.908794	0	1.5791	1	1.65162	1	1.16043	0	1.43115	1	1.50783	1	1.26597	1	1.10963	0	1.86438	1	1.4597	1	1.31643	1	1.58185	1	1.13151	0	1.03506	0	1.33392	1	1.46225	1	1.62264	1	1.55166	1	0.898427	0	1.33382	1
Synthesis of ubiquinone from tyrosine	no exact match	1.99105	0	3.22392	1	2.09133	0	1.50913	0	1.97961	0	2.87945	1	2.5491	1	2.33832	0	2.46059	1	2.35709	1	1.89033	0	3.81748	1	2.56083	1	2.9728	1	1.96031	0	2.06032	0	2.34716	1	1.20402	0	1.87391	0	2.60526	1	3.03716	1	1.98831	0	3.75438	1	1.91846	0
Tetrahydrofolate synthesis	tissues / organs : intestine - testicle - brain - liver - prostate - kidney - pancreas - placenta - epidermis	1.10003	1	0.402389	0	1.06261	1	1.47643	1	0.827951	0	1.14325	1	1.13768	1	0.596231	0	0.81716	0	0.571113	0	0.575426	0	0.342745	0	0.959507	1	1.32549	1	0.48486	0	1.55807	1	0.435195	0	0.121681	0	0.771744	0	0.610689	0	1.22711	1	0.355948	0	0.55134	0	0.60803	0
Pyridoxal-phosphate synthesis	tissues / organs : kidney - liver - muscle	2.59469	1	1.47415	1	1.49864	1	1.79765	1	1.7411	1	1.63764	1	1.53928	1	0.993012	0	1.647	1	1.51075	1	1.35319	1	1.35893	1	2.01961	1	1.13354	0	1.92735	1	1.15693	1	1.32258	1	1.37503	1	1.61838	1	1.20992	1	1.53403	1	1.84405	1	0.466475	0	0.731088	0
Synthesis of bilirubin	tissues / organs : placenta - muscle - lymph node - intestine - spleen - bone marrow - brain - liver - skin - kidney - pancreas - thyroid gland	6.80601	1	4.23814	1	4.80297	1	8.7367	1	4.73332	1	4.67038	1	6.10014	1	3.64334	1	6.76853	1	4.50967	1	4.92098	1	5.85014	1	6.43424	1	6.64946	1	5.32536	1	5.31643	1	6.33159	1	3.16283	0	5.12871	1	4.43625	1	4.03723	1	4.19002	1	4.10205	1	3.92159	1
Heme synthesis	tissues / organs : placenta - skin	2.70227	1	3.41352	1	2.35629	0	6.43775	1	2.89607	1	3.54279	1	2.83866	1	2.81929	0	3.09563	1	3.00609	1	2.8114	1	2.97369	1	3.62111	1	4.55934	1	2.57989	0	2.47931	0	2.81257	0	2.61339	1	2.61846	0	3.41555	1	3.76979	1	3.65422	1	4.04536	1	2.78384	1
Phosphatidyl-inositol to glucosaminyl-acylphosphatidylinositol	no exact match	2.88217	0	3.53942	1	3.56543	1	4.03925	1	2.98038	0	3.30142	0	3.43322	0	3.60722	1	3.22601	0	3.79526	1	3.97766	1	2.68904	0	4.03162	1	2.2708	0	3.55796	1	3.82647	1	2.84732	0	3.00222	0	2.78058	0	3.5892	1	3.3236	0	3.07299	0	1.55305	0	4.4513	1
Glucosaminyl-acylphosphatidylinositoll to deacylated-glycophosphatidylinositol (GPI)-anchored protein	no exact match	0.884889	0	0.908114	0	0.955851	0	0.724441	0	0.818403	0	1.08184	1	1.10413	1	0.954417	0	1.01572	1	1.13529	1	0.986687	1	0.736561	0	1.01061	1	0.5422	0	0.988563	1	0.962969	0	0.981104	0	0.642423	0	1.0137	1	1.06644	1	1.14893	1	0.822539	0	0.518318	0	1.08703	1
Degradation of n2m2nmasn	not searchable	1.96048	1	2.09507	1	2.81074	1	3.16518	1	1.20532	0	2.16352	1	1.87681	1	1.64918	1	1.74328	1	1.72955	1	2.70391	1	1.34998	0	1.80417	1	1.53488	1	2.76799	1	3.01183	1	1.90264	1	1.62249	0	2.65985	1	1.89211	1	2.10463	1	2.47247	1	0.642213	0	1.91271	1
Biosynthesis of m4mpdol_U	not searchable	-1	-1	-1	-1	-1	-1	-1	-1	-1	-1	-1	-1	-1	-1	-1	-1	-1	-1	-1	-1	-1	-1	-1	-1	-1	-1	-1	-1	-1	-1	-1	-1	-1	-1	-1	-1	-1	-1	-1	-1	-1	-1	-1	-1	-1	-1	-1	-1
Biosynthesis of g3m8masn	not searchable	-1	-1	-1	-1	-1	-1	-1	-1	-1	-1	-1	-1	-1	-1	-1	-1	-1	-1	-1	-1	-1	-1	-1	-1	-1	-1	-1	-1	-1	-1	-1	-1	-1	-1	-1	-1	-1	-1	-1	-1	-1	-1	-1	-1	-1	-1	-1	-1
Degradation of s2l2fn2m2masn	not searchable	1.41035	1	1.56172	1	2.01535	1	1.91986	1	0.811673	0	1.8899	1	1.63395	1	1.21248	1	1.22002	0	1.45197	1	1.97201	1	0.965886	0	1.50144	1	1.28479	1	1.94392	1	2.46336	1	1.34979	0	1.07841	0	2.02891	1	1.47842	1	1.90525	1	1.70384	1	0.458728	0	1.26856	1
Biosynthesis of core2 (beta-D-Galactosyl-1,3-(N-acetyl-beta-D-glucosaminyl-1,6)-N-acetyl-D-galactosaminyl-R)	no exact match	4.30803	1	3.56829	1	3.20188	1	3.59665	1	6.14208	1	6.03454	1	5.57365	1	2.76089	0	4.85515	1	4.38287	1	4.50962	1	2.16464	0	7.01702	1	2.80224	0	4.00135	1	4.08	1	3.77088	1	2.53287	0	6.4892	1	3.18128	1	6.87214	1	4.19072	1	1.47083	0	2.78959	0
Biosynthesis of core4 (N-Acetyl-beta-D-glucosaminyl-1,6-(N-acetyl-beta-D-glucosaminyl-1,3)-N-acetyl-D-galactosaminyl-R)	no exact match	3.19655	0	2.6029	0	3.47908	1	1.52597	0	4.34444	1	8.81392	1	6.56328	1	1.76039	0	4.38167	1	2.45821	0	2.99015	1	1.04904	0	4.94544	1	1.61153	0	2.68107	0	1.51792	0	2.94373	0	1.59989	0	3.03723	0	2.43654	0	8.93933	1	2.885	0	1.1473	0	1.71053	0
Biosynthesis of Tn_antigen (Glycoprotein N-acetyl-D-galactosamine)	no exact match	9.46035	1	7.80869	1	4.56784	1	4.56798	1	12.9605	1	9.44805	1	6.65567	1	4.65864	1	6.45474	1	6.04241	1	5.12494	1	3.1453	0	12.9962	1	4.77917	1	7.78373	1	4.1914	1	8.81095	1	4.49368	1	9.01625	1	6.65437	1	11.9435	1	7.04117	1	3.44189	0	5.11266	1
Keratan sulfate biosynthesis from O-glycan (core 2-linked)	no tissue / organ mentioned	0.430629	1	0.667434	1	0.337983	1	0.355919	1	0.685547	1	0.687303	1	0.426686	1	0.294691	1	0.548517	1	0.463552	1	0.569737	1	0.445651	1	0.44945	1	0.317627	1	0.349347	1	0.33409	1	0.687755	1	0.247299	1	0.550954	1	0.271403	1	0.674483	1	0.463434	1	0.250933	0	0.247888	1
Keratan sulfate biosynthesis from O-glycan (core 4-linked)	no tissue / organ mentioned	0.430629	1	0.667434	1	0.337983	1	0.355919	1	0.685547	1	0.687303	1	0.426686	1	0.294691	1	0.548517	1	0.463552	1	0.569737	1	0.445651	1	0.44945	1	0.317627	1	0.349347	1	0.33409	1	0.687755	1	0.247299	1	0.550954	1	0.271403	1	0.674483	1	0.463434	1	0.250933	0	0.247888	1
Keratan sulfate degradation	not searchable	0.247163	1	0.313926	1	0.28591	1	0.205222	1	0.123205	0	0.389168	1	0.364408	1	0.275816	1	0.219445	0	0.266571	1	0.345303	1	0.207386	1	0.294854	1	0.282516	1	0.304601	1	0.338795	1	0.204015	1	0.167438	0	0.394771	1	0.28155	1	0.422795	1	0.241374	1	0.0744545	0	0.212674	1
Keratan sulfate biosynthesis from N-glycan	no tissue / organ mentioned	0.305421	1	0.307267	1	0.29295	1	0.368449	1	0.490976	1	0.499538	1	0.469235	1	0.299444	1	0.335591	1	0.40621	1	0.561924	1	0.301106	1	0.307808	1	0.211287	0	0.313021	1	0.298701	1	0.316011	1	0.237134	1	0.298542	1	0.258955	1	0.485252	1	0.295493	1	0.229491	0	0.239478	1
[truncated: 16 more columns]
