# Supplementary material for: Model-based assessment of mammalian cell metabolic functionalities using omics data
Source: Cell Rep Methods. 2021 Jun 30;1(3):100040. doi: 10.1016/j.crmeth.2021.100040 (PMC8577426; doi:10.1016/j.crmeth.2021.100040)
Supplement: Table S4. Continuous version of the metabolic task scores of 458 single brain cells of adult mouse from Single-Cell Atlas of Adult Mouse Brain, related to Figures 4B and 5 [file mmc5.xlsx]

## Sheet: Sheet1
Continuous version Metabolic Task score of 458 single brain cells of adut mouse from Single-Cell Atlas of Adult Mouse Brain (Saunders et al., 2018)
Tissue	CB	CB	CB	CB	CB	CB	CB	CB	CB	CB	CB	FC	FC	FC	FC	FC	FC	FC	FC	FC	FC	FC	FC	FC	FC	FC	FC	FC	FC	FC	FC	FC	FC	FC	FC	FC	FC	FC	FC	FC	FC	FC	FC	FC	FC	FC	FC	FC	FC
CellTypes	NEURON	NEURON	NEURON	NEURON	NEURON	NEURON	NEURON	OLIGODENDROCYTE	ASTROCYTE	ASTROCYTE	CHOROID_PLEXUS	NEURON	NEURON	NEURON	NEURON	NEURON	NEURON	NEURON	NEURON	NEURON	NEURON	POLYDENDROCYTE	POLYDENDROCYTE	POLYDENDROCYTE	POLYDENDROCYTE	POLYDENDROCYTE	MICROGLIA	MACROPHAGE	ENDOTHELIAL_STALK	ENDOTHELIAL_STALK	ENDOTHELIAL_STALK	ENDOTHELIAL_STALK	MURAL	MURAL	MURAL	ENDOTHELIAL_TIP	ENDOTHELIAL_TIP	ENDOTHELIAL_TIP	ENDOTHELIAL_TIP	NEURON	NEURON	NEURON	NEURON	NEURON	NEURON	NEURON	NEURON	NEURON	NEURON
Class_Marker	Slc17a7	Gad1Gad2	Gad1Gad2	Gad1Gad2	Gad1Gad2	Slc17a6	Gad1Gad2	Trf	Gja	Gja1	Ttr	Gad1Gad2	Gad1Gad2-Slc17a8	Gad1Gad2	Gad1Gad2	Gad1Gad2	Gad1Gad2	Gad1Gad2-Chat	Gad1Gad2	Gad1Gad2	Gad1Gad2	Tnr	Tnr	Tnr	Tnr	Tnr	C1qb	C1qb	Flt1	Flt1	Flt1	Flt1	Rgs5Acta2	Rgs5Acta2	Rgs5Acta2	Dcn	Dcn	Dcn	Dcn	Gad1Gad2	Gad1Gad2-Th	Gad1Gad2	Gad1Gad2	Gad1Gad2	Gad1Gad2	Gad1Gad2	Gad1Gad2	Gad1Gad2	Gad1Gad2
Oxidative phosphorylation via succinate-coenzyme Q oxidoreductase (COMPLEX II)	17.2641	6.77494	5.99239	4.42845	2.18464	3.46574	2.52666	2.68927	8.9588	1.72135	1.91185	8.37844	5.35416	3.76483	6.44635	1.95836	4.22669	4.93828	5.28324	2.35857	2.48516	3.11098	1.67257	3.22007	3.43137	2.0501	3.11098	1.8649	8.31392	2.0501	7.04992	7.06662	3.82893	4.40012	1.04675	1.72135	1.76966	0.394942	1.31709	1.8649	4.25602	3.69989	2.56781	4.51249	3.46574	2.64911	7.75091	7.34221	6.72165
Krebs cycle - oxidative decarboxylation of pyruvate	10.0332	3.07408	2.1402	1.36944	0.457836	0.519949	1.04675	0.519949	4.37163	0.519949	0.519949	3.66711	1.47254	0.990885	2.76864	0.581299	1.47254	2.1402	2.00444	1.15665	0.877243	0.819439	0.394942	1.5233	3.07408	1.31709	0.581299	0.331247	3.0369	0.457836	1.42126	2.1402	0.394942	0.394942	0.135143	0.331247	0.0680283	0.26673	0.0680283	0.457836	1.42126	1.102	0.760959	2.00444	1.2107	0.877243	3.53376	2.80785	2.84676
Krebs cycle - NADH generation	12.6325	4.65365	4.69322	3.31601	1.80895	2.56632	2.08858	1.63204	7.59433	1.95242	1.38334	5.75256	3.74915	2.85656	4.97726	1.35825	3.10274	3.61473	3.57211	1.88373	1.74931	2.19871	1.28439	2.39198	2.65331	1.66072	2.34765	0.942554	5.7488	1.22686	4.86019	4.86631	3.06978	3.10598	1.15139	1.16554	1.12571	0.705981	0.886811	1.43231	3.28961	3.31656	2.01361	3.63619	2.82561	2.14798	6.20115	5.90199	5.28776
ATP generation from glucose (hypoxic conditions) - glycolysis	14.1461	4.61964	4.71101	3.35267	1.91861	2.97965	2.35527	1.31955	8.2423	2.70897	1.68616	5.99543	4.12947	3.44433	5.12339	1.65022	3.33854	4.00842	4.11165	2.29943	2.19396	1.96293	0.799986	1.79707	2.22792	1.56995	2.72371	0.894269	4.84887	1.04049	4.61251	4.66665	2.67884	2.46127	1.16058	1.16815	1.11263	0.511169	0.8813	2.38005	3.0827	3.74296	2.66457	3.84282	3.52604	2.19621	5.9464	5.66996	5.0733
Reactive oxygen species detoxification (H2O2 to H2O)	1.68808	0.233929	0.0671232	0.0450478	0.0450478	0.0450478	0.131647	0.490847	2.71853	0.786191	0.348917	0.589886	0.348917	0.193766	0.421392	0.0226761	0.110416	0.421392	0.292414	0.131647	0.152612	0.621633	0.292414	1.02469	0.800375	0.683368	0.439029	0.273146	1.9127	0.557522	1.72092	1.90544	0.403567	0.273146	0.233929	0.473753	0.233929	0.0226761	0.273146	0.0671232	0.08891	0.173316	0.253653	0.213969	0.131647	0.110416	0.367333	0.253653	0.292414
Presence of the thioredoxin system through the thioredoxin reductase activity	4.43073	0.757454	0.974563	0.541102	0.173316	0.311462	0.292414	0.385549	1.30786	0.131647	0.292414	0.909704	0.637282	0.800375	0.683368	0.233929	0.589886	0.698451	0.869542	0.490847	0.213969	0.922879	1.24416	0.403567	0.909704	0.828387	0.456481	0.0450478	2.0912	0.473753	1.70458	1.48554	0.637282	0.605835	0.330295	0.173316	0.311462	0.131647	0.348917	0.456481	0.589886	0.573783	0.403567	0.786191	0.589886	0.273146	1.22237	1.24416	0.999816
Inosine monophosphate synthesis (IMP)	6.71343	1.18582	1.48665	0.795879	0.294897	0.476863	0.438011	0.723674	3.42553	0.497212	0.441802	2.18028	1.08927	1.00858	1.9044	0.38168	0.718108	1.31387	1.31246	0.656939	0.497112	1.16418	0.963061	0.917893	1.1031	0.733124	1.326	0.656669	2.77992	0.555701	2.27323	2.54862	0.79839	0.859	0.341021	0.820849	0.643546	0.30963	0.364189	0.601877	0.76395	1.00055	0.673277	1.13611	0.944329	0.442122	1.94123	1.6846	1.64939
Cytidine triphosphate synthesis (CTP)	6.004	1.13193	1.18292	0.674696	0.213422	0.431988	0.399705	0.460362	2.74976	0.424771	0.331846	1.88802	0.800156	0.824224	1.63361	0.330971	0.683016	1.05099	1.08848	0.569046	0.471175	0.85137	0.73016	0.725097	0.924055	0.725463	1.3272	0.68464	2.53452	0.343255	1.9474	2.527	0.683398	0.688549	0.263222	0.62152	0.478552	0.172765	0.302711	0.360064	0.650874	0.797785	0.517544	0.884185	0.908181	0.350769	1.55676	1.18035	1.41198
Guanosine triphosphate synthesis (GTP)	7.01203	1.39757	1.71158	1.02611	0.336992	0.539056	0.590936	0.756807	3.33806	0.445898	0.426802	2.4786	1.37703	1.09408	2.08154	0.427053	0.860044	1.4725	1.49304	0.70066	0.610119	1.18081	0.938991	0.990036	1.18263	0.796995	1.31669	0.571379	3.14829	0.597574	2.64513	2.85577	1.02141	0.99675	0.368871	0.755028	0.585809	0.288642	0.35354	0.624992	0.904252	1.12914	0.765436	1.3218	1.0548	0.551849	2.24705	1.93517	1.91122
Uridine triphosphate synthesis (UTP)	5.90617	1.05359	1.21306	0.713235	0.219013	0.443793	0.423397	0.451723	2.89182	0.445458	0.35069	1.83654	0.782542	0.800479	1.60063	0.326402	0.661025	0.996241	1.07593	0.563842	0.467691	0.866331	0.711537	0.640329	0.87059	0.714622	1.39379	0.728683	2.53508	0.317646	1.94662	2.44089	0.645734	0.709521	0.262972	0.661055	0.489073	0.185106	0.31468	0.362123	0.647237	0.780002	0.500157	0.876563	0.886573	0.352164	1.54155	1.1899	1.38643
Deoxyadenosine triphosphate synthesis (dATP)	6.18329	1.13512	1.38031	0.758449	0.333765	0.559624	0.418591	0.818404	3.0102	0.450536	0.404382	2.01737	0.98924	0.951535	1.75506	0.385759	0.712091	1.23891	1.20706	0.585031	0.489928	1.04066	0.886535	0.82163	0.956827	0.630699	1.12108	0.557117	2.59837	0.53856	2.14749	2.38821	0.755381	0.806969	0.319983	0.694318	0.542921	0.275175	0.307408	0.533303	0.7438	0.965923	0.640786	1.03637	0.848953	0.415356	1.87524	1.71138	1.54998
Deoxycytidine triphosphate synthesis (dCTP)	5.54823	1.06055	1.12338	0.649031	0.205059	0.423808	0.385332	0.420897	2.5537	0.386828	0.308636	1.73093	0.753008	0.765099	1.51089	0.30634	0.636114	0.982319	1.00641	0.515111	0.440955	0.820224	0.737412	0.669046	0.843028	0.662125	1.1983	0.610893	2.33284	0.331186	1.80742	2.3352	0.629128	0.639747	0.243818	0.561753	0.429583	0.16123	0.278804	0.333532	0.613773	0.736234	0.482147	0.83121	0.829652	0.322209	1.44764	1.1204	1.30756
Deoxyguanosine triphosphate synthesis (dGTP)	6.80602	1.33832	1.6538	0.989499	0.320944	0.525637	0.570102	0.724534	3.24871	0.430226	0.41204	2.38298	1.32827	1.05263	2.01576	0.412279	0.82809	1.4299	1.43876	0.67106	0.591713	1.16523	0.964484	0.962568	1.14313	0.772855	1.26933	0.546083	3.05598	0.590175	2.57824	2.78755	0.98008	0.963098	0.35507	0.724636	0.561679	0.276809	0.34401	0.602536	0.873444	1.08602	0.737987	1.27992	1.01357	0.529336	2.16632	1.87294	1.84522
Deoxyuridine triphosphate synthesis (dUTP)	5.69149	0.993581	1.1654	0.682837	0.204413	0.431358	0.405398	0.426879	2.79648	0.423547	0.335097	1.74548	0.753915	0.762021	1.54059	0.312428	0.629557	0.968345	1.02775	0.531524	0.451418	0.865475	0.76239	0.625188	0.836093	0.686317	1.32234	0.682782	2.44673	0.325949	1.89954	2.37304	0.612913	0.681556	0.250711	0.624771	0.461739	0.175442	0.303929	0.348209	0.62124	0.742909	0.479414	0.847605	0.840068	0.333957	1.47557	1.15245	1.32902
Deoxythymidine triphosphate synthesis (dTTP)	5.83367	0.916544	1.14739	0.624484	0.177852	0.392976	0.35265	0.416955	2.84506	0.519444	0.37832	1.7567	0.72056	0.792297	1.50997	0.308686	0.636778	0.931588	0.985597	0.498389	0.431635	0.999132	1.36172	0.652816	0.988636	0.74414	1.2141	0.691683	2.69197	0.435364	2.17186	2.6534	0.709962	0.721559	0.237812	0.549529	0.470135	0.171637	0.285569	0.312116	0.539641	0.710755	0.498584	0.802044	0.765862	0.322996	1.36937	1.0963	1.21711
AMP salvage from adenine	10.524	0.934387	1.5233	1.2107	0.581299	0.990885	0.457836	0.201369	3.53376	0.201369	0.581299	4.13767	2.40113	1.76966	3.07408	0.519949	0.990885	1.5233	1.67257	1.2107	0.819439	2.00444	0.990885	1.62331	3.89222	3.25591	1.36944	0.581299	4.83518	0.934387	3.6341	4.31416	2.00444	1.31709	0.394942	1.36944	0.457836	0.760959	0.990885	0.519949	1.04675	1.36944	1.26418	1.26418	1.2107	0.457836	2.68927	1.67257	2.0501
IMP salvage from hypoxanthine	8.61571	2.18582	2.20006	1.49972	0.658544	1.5738	1.09232	0.165623	0.438622	0.100685	0.860674	3.03718	1.74993	1.86623	2.8141	0.710629	1.76688	2.51964	2.79178	0.908752	1.42338	0.38048	0.350893	0.259974	0.197471	0.29065	1.69838	1.15783	5.92849	1.59199	5.65155	4.98419	1.30431	1.36456	0.320953	0.551	0.165623	0.100685	0.38048	1.61004	1.61004	1.81705	1.38432	1.97736	1.81705	0.578323	2.78054	2.39141	2.68879
GMP salvage from guanine	8.61571	2.18582	2.20006	1.49972	0.658544	1.5738	1.09232	0.165623	0.438622	0.100685	0.860674	3.03718	1.74993	1.86623	2.8141	0.710629	1.76688	2.51964	2.79178	0.908752	1.42338	0.38048	0.350893	0.259974	0.197471	0.29065	1.69838	1.15783	5.92849	1.59199	5.65155	4.98419	1.30431	1.36456	0.320953	0.551	0.165623	0.100685	0.38048	1.61004	1.61004	1.81705	1.38432	1.97736	1.81705	0.578323	2.78054	2.39141	2.68879
3-Phospho-5-adenylyl sulfate synthesis	2.64964	0.316044	0.261688	0.0987355	0.114459	0.0666825	0.114459	0.730922	1.46672	0.920632	0.114459	0.786902	0.418142	0.316044	0.652156	0.247721	0.145325	0.380826	0.589643	0.129987	0.175447	1.14878	0.302675	1.06401	1.30282	0.866434	0.857843	0.0828117	1.47524	0.2755	0.883441	0.83171	0.302675	0.316044	0.247721	0.262093	0.175447	0.0666825	0.0936048	0.129987	0.160476	0.261688	0.329272	0.442414	0.466225	0.129987	0.711691	0.405826	0.631664
Degradation of adenine to urate	1.57865	0.337323	0.376713	0.250366	0.0965072	0.241438	0.172397	0.028487	0.303617	0.0960108	0.134784	0.559732	0.299172	0.302724	0.572446	0.113349	0.293019	0.410511	0.439433	0.195974	0.210532	0.0751149	0.0701787	0.0512443	0.0377362	0.101351	0.458578	0.179509	2.73473	0.405211	2.27601	2.31224	0.307882	0.251135	0.0553146	0.564687	0.0988567	0.0734397	0.118173	0.311632	0.316539	0.284643	0.266217	0.354201	0.294967	0.0939016	0.458369	0.41382	0.453922
Degradation of guanine to urate	0	0	0	0	0.0340141	0	0	0	0	0	0	7.51658	0.884829	0.551	5.40757	0.228918	0.710629	1.00222	1.76688	0.860748	0.836283	1.2839	0.29065	0.523376	0.761651	0.495442	2.39666	0.350893	5.37412	1.07248	4.4675	4.1519	0.93538	0.523376	0.632088	1.27667	0.420049	0.232462	1.03155	1.44269	1.99759	3.94709	3.02191	4.30202	4.35056	0.197471	1.84995	1.0701	3.46574
Degradation of cytosine	6.25418	1.84617	2.51943	1.72903	0.909704	1.61173	1.30786	2.15373	4.47508	1.00298	0.345701	4.06327	3.06432	2.89283	3.55194	1.57664	2.45616	2.95166	3.27247	2.06512	1.84617	3.18481	1.54079	3.46537	3.19856	2.22163	2.0701	0.367333	2.53945	0.439029	2.5581	1.83102	2.43545	0.899082	0.652786	0.948194	1.01721	0.458592	0.620659	1.44766	1.90544	2.54445	2.14444	2.41556	2.45168	1.35914	3.84935	3.09668	3.20358
Degradation of uracil	6.25418	1.84617	2.51943	1.72903	0.909704	1.61173	1.30786	2.15373	4.47508	1.00298	0.345701	4.06327	3.06432	2.89283	3.55194	1.57664	2.45616	2.95166	3.27247	2.06512	1.84617	3.18481	1.54079	3.46537	3.19856	2.22163	2.0701	0.367333	2.53945	0.439029	2.5581	1.83102	2.43545	0.899082	0.652786	0.948194	1.01721	0.458592	0.620659	1.44766	1.90544	2.54445	2.14444	2.41556	2.45168	1.35914	3.84935	3.09668	3.20358
Gluconeogenesis from pyruvate	8.84888	2.40064	2.43489	1.69169	1.0087	1.48467	1.27083	0.881307	5.4083	1.42717	0.861327	3.56155	2.33695	1.9991	2.90234	0.960617	1.83495	2.27245	2.33388	1.2838	1.24059	1.26766	0.408092	1.1087	1.58444	0.878351	1.35584	0.38801	3.24153	0.613391	2.80587	2.80037	1.59177	1.48388	0.641846	0.617762	0.606261	0.337133	0.563981	1.21829	1.5855	2.07168	1.4662	2.15818	1.99029	1.13477	3.41787	3.13986	2.83661
Gluconeogenesis from Lactate	9.95032	2.48907	2.51707	1.77118	1.02104	1.60151	1.32371	0.921097	6.40651	1.53853	1.00511	4.01504	2.62947	2.23216	3.31679	1.06183	1.95179	2.45945	2.55118	1.36036	1.37504	1.45473	0.485734	1.15311	1.67251	0.988631	1.65201	0.426294	3.58557	0.68591	3.1465	3.12624	1.79742	1.64603	0.724548	0.772768	0.720267	0.415544	0.6609	1.37303	1.69889	2.22986	1.63809	2.33948	2.22831	1.18739	3.61694	3.28072	3.05529
Gluconeogenesis from Glycerol	8.73608	2.59769	2.21695	1.75232	0.962537	1.74294	1.18584	1.00146	6.97273	1.85759	0.909844	3.64162	2.35995	2.17413	3.17584	1.13395	2.23486	3.29308	3.22669	1.41637	1.38586	1.58752	0.464217	0.981613	1.9822	1.33377	1.48735	0.493326	3.31241	0.670465	2.67996	2.66978	1.72144	1.65484	0.698571	0.796337	0.678953	0.372349	0.608559	1.1477	1.58475	2.00119	1.46975	1.94622	1.90984	1.08473	3.22764	2.91931	2.76611
Gluconeogenesis from Alanine	8.58303	2.31406	2.31131	1.59234	0.959237	1.3947	1.21483	1.11362	5.55959	1.48552	0.812914	3.48135	2.2759	1.92431	2.84248	0.914358	1.7347	2.17944	2.21295	1.22029	1.1866	1.63126	0.411409	1.19486	1.6581	0.982683	1.32774	0.39086	3.12789	0.572498	2.67344	2.68131	1.50773	1.39838	0.612481	0.605295	0.579269	0.328082	0.54105	1.15174	1.51855	2.00335	1.39054	2.11247	1.92366	1.08964	3.33859	3.08203	2.79314
Gluconeogenesis from Glutamine	9.0074	2.66014	2.64155	1.92506	1.17557	1.63063	1.37874	2.1496	5.53047	1.72483	1.08965	3.921	2.73766	2.09023	3.3056	1.11087	2.07225	2.50796	2.59245	1.39488	1.35184	2.31771	1.23734	1.76214	2.25597	1.62409	1.92361	0.9381	4.68252	1.45907	3.86737	3.89217	2.27131	2.31863	0.90531	1.25608	1.2229	0.814037	1.07045	1.16418	2.00406	2.12248	1.51943	2.21483	1.90713	1.46899	3.85097	3.64685	3.22705
Ethanol to acetaldehyde	2.75398	0.58119	0.459484	0.328186	0.18238	0.326077	0.215696	0.351881	2.00982	0.34063	0.309613	0.952468	0.622812	0.527489	0.867825	0.221146	0.438641	0.53981	0.632315	0.322683	0.24795	0.632404	0.371262	0.481502	0.631888	0.527972	0.509004	0.345196	1.29133	0.416194	1.13481	1.13457	0.470094	0.505201	0.144921	0.305983	0.191478	0.14899	0.161408	0.219946	0.358013	0.459942	0.252382	0.506339	0.425753	0.23743	0.67958	0.745406	0.678378
Malate to pyruvate conversion	6.41293	1.09471	0.735082	0.141941	0.0714744	0.0714744	0.211429	0.30461	0.897551	0.141941	0.398422	1.69353	0.735082	0.398422	1.20905	0.279964	0.576103	0.796844	0.632631	0.20714	0.240054	0.857853	0.173786	1.47815	1.02018	0.518268	0.428927	0.105715	1.74263	0.30461	1.06759	1.11412	0.576103	0.27254	0.173786	0.139982	0.105715	0.0709707	0.139982	0.279964	0	0.60922	0.54508	0.60922	0.60922	0	1.32084	0.918126	1.15221
Synthesis of fructose-6-phosphate from erythrose-4-phosphate (HMP shunt)	6.32389	1.24258	2.02352	1.46184	0.467193	0.836283	0.73627	2.58138	5.06676	1.36456	1.04768	2.48186	1.78372	1.89849	2.49452	0.860674	1.34464	1.94611	2.76926	1.0701	0.658544	1.74993	1.5738	3.08748	1.53704	1.22166	1.76688	0.523376	3.15625	0.710629	2.70045	2.79178	1.22166	1.17929	0.523376	0.632088	0.495442	0.38048	0.73627	1.00222	1.20056	1.30431	0.836283	1.78372	1.49972	0.551	1.99284	1.93034	1.86623
Synthesis of ribose-5-phosphate	8.07048	1.68041	1.99559	0.953198	0.358288	0.595566	0.637108	0.734656	4.84598	0.579782	0.456596	2.48897	1.20094	1.08337	2.11316	0.424786	0.756256	1.50686	1.44941	0.898809	0.587735	1.34137	1.05383	1.34703	1.48557	0.976648	2.4101	1.17817	4.07061	0.536218	3.29947	3.71642	0.99192	1.02525	0.394475	1.0803	1.13186	0.361645	0.552024	0.623545	0.894029	1.10558	0.568018	1.25349	0.969577	0.589657	2.33378	2.09169	1.90516
Synthesis of lactose	5.2113	0.934387	0.990885	0.701787	0	0.0680283	0.26673	0.0680283	0.249543	0.0121241	0.122411	3.32684	0.080439	0.0622474	2.0501	0.394942	1.15665	1.47254	1.31709	0.877243	0.0318994	0.0500909	0.0570697	0.201369	0.26673	0.701787	0.422719	0.270212	0.577696	0.226804	0.488093	0.55061	0.0809987	0.140593	0.201369	0.260112	0.0570697	0.122411	0.0303215	0.701787	1.04675	1.76966	0.0598676	1.62331	1.8175	0.641906	2.40113	1.57355	2.84676
Glycogen biosynthesis	4.15357	0.983915	0.682047	0.61371	0.102721	0.328688	0.553961	0.938756	3.58444	0.700398	0.471533	1.05047	1.21942	0.560787	0.822795	0.288716	0.556023	0.974751	0.471533	0.404582	0.514313	1.086	0.172619	0.89083	1.20898	0.556564	0.935954	0.151801	5.1652	0.981335	4.25225	4.6371	1.23838	1.01298	0.41484	0.382863	0.245805	0.0521516	0.425654	0.553961	0.535898	1.5737	0.288716	1.32016	0.993984	0.315579	1.94885	2.0758	1.52347
Glycogen degradation	4.08663	1.23103	1.93569	1.46289	0.460581	0.376457	0.517256	0.41862	5.8824	2.95929	0.548394	1.86083	1.32713	0.913146	2.12792	0.573461	1.51378	1.61932	1.70454	0.571253	0.472193	0.921696	0.237577	0.421959	0.423046	0.631714	1.43694	0.376457	1.69642	0.36022	1.39988	1.69908	1.79721	1.89685	0.474379	0.896144	1.11091	0.427237	0.856983	0.478286	1.41452	1.39431	0.582726	1.44987	0.920138	1.67821	2.48068	2.44063	1.88542
Fructose degradation (to glucose-3-phosphate)	23.2952	6.44635	5.2113	4.86115	2.72911	5.97169	2.60862	1.62331	12.3091	4.1972	2.64911	8.52996	7.01636	5.60593	7.72176	2.96171	4.78282	5.56109	6.19485	2.52666	3.43137	2.68927	1.26418	1.04675	2.64911	2.00444	4.34298	0.934387	8.47996	1.8175	7.57338	7.34221	4.88699	4.62238	2.0501	2.09535	2.35857	0.819439	1.91185	2.88538	5.01423	6.27359	4.54019	6.42745	5.25937	3.18397	9.51973	8.9588	8.30092
Fructose to glucose conversion (via fructose-6-phosphate)	8.05261	1.77179	2.34465	1.54205	0.758519	1.36044	1.17682	0.899172	5.792	1.08765	0.776263	3.7917	2.22291	1.97266	3.25022	0.850789	1.97558	2.46811	2.47236	1.30354	1.22264	1.14477	0.407321	1.22102	1.16498	0.880593	2.01274	1.05181	3.36367	0.64663	2.75549	2.84071	1.6426	1.54088	0.506733	0.68183	0.616505	0.293421	0.488962	1.03608	1.29157	1.84188	1.2876	1.69246	1.87246	0.942279	3.2422	2.84658	2.67981
UDP-glucose synthesis	5.52988	1.83851	1.791	1.04632	0.566787	0.605219	1.21101	0.734037	6.88639	1.29066	0.596693	3.31965	1.82193	1.12991	3.1967	0.859109	1.38251	2.2104	1.82738	0.955714	0.762727	1.91478	0.410297	1.61697	1.05857	1.30361	2.43214	1.28881	4.35271	0.814426	4.12691	3.51475	1.64561	1.69638	0.822319	0.39079	0.458154	0.473213	0.524295	0.454094	1.43958	2.01603	0.988012	1.52797	1.41954	0.589246	3.24844	3.21478	2.91338
UDP-galactose synthesis	6.53999	1.42475	0.807159	0.453792	0.252435	0.552907	0.453792	0.612342	4.62482	0.632991	1.00098	1.40648	0.853625	0.974542	1.17916	0.372011	0.810454	1.03771	1.13136	0.448234	0.418646	1.18821	0.284456	0.658785	1.3801	1.04651	1.17393	0.598352	4.92563	1.19395	2.91147	3.85824	1.67756	1.9884	0.569325	0.848	1.01138	0.261054	0.501093	0.304536	0.577251	0.691631	0.531508	0.724692	0.621181	0.219636	1.57999	1.23362	1.59033
UDP-glucuronate synthesis	6.25874	1.7411	1.61866	0.942425	0.479892	0.481615	1.06594	0.780171	5.97937	1.0228	0.605204	3.36139	1.99229	1.47327	3.26918	0.826466	1.41988	2.21382	1.8526	0.969524	0.934259	2.93997	0.489856	1.29406	1.2949	1.71708	2.14367	1.07391	4.16377	0.768503	3.72103	3.45064	1.53189	1.52502	0.698066	0.450776	0.501299	0.35491	0.420922	0.473316	1.39925	2.77554	1.55559	1.78868	1.92228	0.671578	3.76924	3.40235	3.65481
GDP-L-fucose synthesis	8.64395	1.1418	1.14491	0.412049	0.33482	0.286171	0.638431	0.33482	2.47518	0.0497043	0.0984396	3.04031	0.973085	0.691886	1.56061	0.375002	0.553112	1.23795	0.380029	0.686677	1.02514	0.9817	0.286171	0.807087	0.333975	0.0984396	0.902075	0.333975	2.58857	0.605371	1.79189	2.17239	0.422806	0.510951	0.241871	0.194067	0.0984396	0.194067	0.286171	0.194067	0.691154	1.2806	0.603055	1.0245	0.691154	0.605371	2.45876	2.66035	2.23426
Mannose degradation (to fructose-6-phosphate)	6.27385	1.34835	1.34946	0.950934	0.361284	0.527939	0.576649	0.335954	3.53116	0.309096	0.184828	2.62592	1.0922	1.1299	1.71868	0.271172	1.11865	1.1949	1.18281	0.57514	0.480242	0.296286	0.192497	0.6671	1.32148	0.679864	2.66305	1.21359	2.00031	0.153187	1.35341	1.3765	0.49045	0.385724	0.236633	0.343796	0.309874	0.0899542	0.309096	0.514717	0.748444	1.1623	0.826288	1.53946	0.65543	0.594117	2.33393	2.19447	2.12786
GDP-mannose synthesis	11.6183	2.7025	3.02077	2.312	1.01256	0.984818	1.08753	1.23734	7.22476	1.73786	0.768041	4.14317	2.83881	1.80674	3.42813	0.750815	1.66766	2.56698	2.69737	1.08642	1.21502	1.27028	0.702489	1.03108	1.48446	0.951918	2.06695	1.18149	3.24668	0.614464	3.17484	3.1701	1.26851	1.23899	0.535837	0.576642	0.452051	0.319174	0.618041	1.15705	1.44306	2.11339	1.34164	2.66191	2.07758	0.780909	3.06455	2.51892	3.24929
UDP-N-acetyl D-galactosamine synthesis	9.62885	1.72797	2.26501	1.31089	0.731649	1.16458	1.06259	0.690688	4.53148	1.10483	0.693248	4.53678	2.21194	1.7095	3.55293	0.811664	2.07595	2.97807	2.43175	1.32478	1.2437	1.53858	0.515738	1.31491	1.34887	1.04875	1.584	0.759173	3.91673	0.955084	3.15863	3.26762	1.53349	1.26902	0.654157	0.904561	0.590837	0.444936	0.718786	1.36395	1.63351	2.50307	1.29875	1.91634	1.86737	1.63958	4.09712	3.23236	3.23419
CMP-N-acetylneuraminate synthesis	11.86	3.01381	3.46803	2.07273	0.998729	1.81725	1.67015	1.15016	5.51394	1.3355	1.6478	6.46847	3.45134	2.89356	4.94077	1.37938	2.89546	3.96577	3.56746	1.75562	1.87199	1.78975	0.774764	1.63277	1.90428	1.41106	2.86126	1.29653	5.51264	1.67665	4.7293	5.05509	2.54078	2.12105	1.34048	1.22468	0.931762	0.520368	0.877986	1.89206	2.41834	3.58497	2.2312	3.06563	2.81043	2.34789	5.60765	5.023	4.5482
N-Acetylglucosamine synthesis	8.6077	1.6772	2.05648	1.22461	0.643453	1.37416	0.919012	0.728407	5.89137	1.68158	0.611423	4.07624	2.03888	1.54572	3.21307	0.731127	1.78985	2.71402	2.28905	1.21047	1.10827	1.54901	0.473886	1.51043	1.82795	1.14739	2.52514	1.81775	4.78944	0.876865	4.14318	4.15625	1.89732	1.73962	0.939183	1.10616	0.928789	0.77747	1.4942	1.13481	1.47923	2.23936	1.22404	1.89418	1.70985	1.44208	3.56984	2.99051	3.08842
Glucuronate synthesis (via inositol)	3.22502	0.753595	0.807485	0.447767	0.164892	0.256577	0.532031	0.194474	1.84297	0.248369	0.359935	1.11698	0.435801	0.346364	0.846808	0.170575	0.313442	0.567041	0.486871	0.228669	0.306498	0.305106	0.210605	0.43235	0.412795	0.296195	1.50428	0.769262	3.92843	0.96785	3.73118	3.61342	1.26431	1.37357	0.727523	0.30896	0.553093	0.703244	0.902593	0.400532	0.417749	0.534452	0.36545	0.495606	0.505146	0.240444	0.946823	1.04774	0.821818
Glucuronate synthesis (via udp-glucose)	6.25874	1.7411	1.61866	0.942425	0.479892	0.481615	1.06594	0.780171	5.97937	1.0228	0.605204	3.36139	1.99229	1.47327	3.26918	0.826466	1.41988	2.21382	1.8526	0.969524	0.934259	2.93997	0.489856	1.29406	1.2949	1.71708	2.14367	1.07391	4.16377	0.768503	3.72103	3.45064	1.53189	1.52502	0.698066	0.450776	0.501299	0.35491	0.420922	0.473316	1.39925	2.77554	1.55559	1.78868	1.92228	0.671578	3.76924	3.40235	3.65481
Synthesis of acetone	11.0832	3.50651	3.54653	2.49516	1.35764	2.18284	1.76203	1.02912	6.36743	1.88118	1.24321	4.83884	3.1236	2.56132	4.11778	1.25961	2.52726	3.1627	3.16569	1.72454	1.67924	1.55154	0.711608	1.3709	1.95433	1.32066	1.99828	0.734174	4.83028	0.958083	4.62771	4.63887	2.03019	1.84501	0.874537	1.2325	0.808356	0.632028	0.793303	1.67778	2.37719	2.84459	1.96031	2.9563	2.73838	1.60365	4.63736	4.34094	3.9801
(R)-3-Hydroxybutanoate synthesis	11.0694	3.38881	3.3868	2.40464	1.29747	2.09397	1.69202	0.985507	6.47582	1.89737	1.21307	4.77771	3.05933	2.46317	4.01574	1.19347	2.44498	3.05706	3.02977	1.66797	1.62185	1.52686	0.725532	1.52052	2.05305	1.37741	1.89409	0.69254	4.56472	0.898202	4.37097	4.37755	2.08364	1.75438	0.82413	1.16806	0.762086	0.596778	0.743722	1.58137	2.27983	2.73909	1.86247	2.83346	2.63611	1.54354	4.50284	4.20892	3.83892
Synthesis of inositol	4.30002	1.00479	1.07665	0.597023	0.219856	0.342103	0.709374	0.259299	2.45729	0.331159	0.479913	1.48931	0.581068	0.461819	1.12908	0.227434	0.417923	0.756055	0.649161	0.304892	0.408665	0.406808	0.280807	0.576467	0.550394	0.394927	2.0057	1.02568	5.23791	1.29047	4.9749	4.81789	1.68574	1.83143	0.970031	0.411947	0.737457	0.937659	1.20346	0.534043	0.556999	0.712602	0.487266	0.660808	0.673528	0.320592	1.26243	1.39698	1.09576
Inositol as input for glucuronate-xylulose pathway	6.00104	0.638663	1.74064	0.696696	0.181905	0.565098	0.265916	0.632196	4.00148	0.986345	1.98503	1.02417	0.541711	1.21515	0.857866	0.0934328	0	0.940161	0.386201	0.0934328	0.0934328	1.32335	0.386201	0.345895	1.32232	1.13869	2.79545	1.40706	1.77613	0.265916	1.63815	1.99312	0.932303	0.181905	0.181905	0.181905	0.495185	0.345895	0.265916	0	0.292768	0.386201	0.386201	0.292768	0.0934328	0	0.292768	0.386201	0.181905
Synthesis of phosphatidylinositol from inositol	14.1012	4.04703	2.52666	1.76966	0.701787	0.877243	1.31709	0.641906	7.06662	1.102	0.701787	5.01423	2.96171	2.99945	3.82893	1.15665	2.00444	2.96171	2.84676	1.5233	1.47254	1.5233	0.394942	2.68927	2.31565	1.42126	2.2287	0.457836	5.86686	1.15665	4.78282	4.70325	1.42126	1.47254	0.819439	1.15665	0.331247	0.201369	0.701787	0.934387	1.42126	2.18464	1.26418	2.72911	1.95836	0.934387	4.07743	4.01645	3.86068
Conversion of 1-phosphatidyl-1D-myo-inositol 4,5-bisphosphate to 1D-myo-inositol 1,4,5-trisphosphate	24.5137	14.6715	12.6348	7.64138	3.98568	6.05399	2.00444	1.68236	2.64964	3.31787	2.08633	3.96899	7.63326	5.8029	3.48801	1.07129	1.48772	2.50601	2.52432	1.37327	1.59736	1.29069	0.355314	1.33854	1.18911	1.22175	11.4119	1.79363	3.20487	9.12275	2.6558	11.1434	8.39362	10.3809	5.16689	4.50942	4.68717	1.69072	1.31709	1.79141	2.38756	2.04225	1.54374	3.22967	1.88957	3.60088	3.24125	2.8748	2.75978
Link between glyoxylate metabolism and pentose phosphate pathway (Xylulose to glycolate)	4.18622	2.65811	1.49465	1.27728	0.826649	1.10191	0.903177	0.916247	4.18897	1.8865	0.715277	1.75666	1.17485	1.24227	1.6784	0.702137	1.33352	1.46532	1.54847	0.835678	0.761096	0.806085	0.183883	0.919271	0.788128	0.558887	1.43833	0.570976	2.48473	0.542787	2.1503	2.23454	1.16402	1.24133	0.694411	0.8494	0.688315	0.664794	0.814607	0.894437	1.11931	1.12819	0.961373	1.20467	1.13027	0.763622	1.79493	1.61388	1.59236
Synthesis of methylglyoxal	12.6916	4.4188	4.65036	3.37566	1.84195	2.75883	2.18812	1.34274	9.66695	3.28783	1.47676	6.11756	3.84073	3.30247	5.33408	1.71662	3.37598	4.10946	4.10652	2.36013	2.20808	1.78931	0.639794	1.58814	1.36778	1.23359	2.9266	1.32959	4.7662	1.03873	4.40774	4.59143	2.66091	2.7189	1.16357	1.27428	1.11279	0.547566	0.883791	2.31985	2.8954	3.57959	2.45436	3.45313	3.43314	2.22554	5.63632	5.12244	4.77382
Alanine degradation	7.106	2.28117	2.02123	1.44109	0.80689	1.13953	0.904742	1.61452	4.72375	1.32652	0.979181	2.98847	1.87056	1.56212	2.44132	0.778527	1.47005	1.8718	1.96407	1.00866	0.925452	1.61909	1.03881	1.69334	2.10128	1.40723	1.41188	0.631417	3.32632	0.872652	2.80283	2.84744	1.5249	1.48614	0.629094	0.858039	0.689815	0.472236	0.612904	0.855895	1.26811	1.54782	1.07176	1.67142	1.43531	0.989113	2.73208	2.503	2.29704
Synthesis of alanine from glutamine	9.02473	1.593	1.76506	0.995208	0.590295	0.589311	1.24835	2.08006	6.70485	1.80259	0.44542	5.14593	2.66666	2.12479	4.12901	0.756429	2.41704	3.55263	2.98933	1.17851	1.08577	4.43588	0.85456	2.55385	2.67791	1.90626	1.98466	0.773142	3.96701	0.763693	3.39077	3.11465	1.16892	1.22918	0.500065	1.31831	0.520267	0.307563	0.813784	1.83439	2.37212	3.18833	1.32435	2.64063	2.15222	2.57091	5.06365	3.97304	3.91981
Arginine degradation	6.95823	2.01723	1.99005	1.38308	0.739021	1.11429	0.937419	1.29882	4.4432	1.12865	0.887937	2.82137	1.81465	1.50912	2.35067	0.706741	1.40078	1.87586	1.95161	0.994	0.869993	1.3846	0.911094	1.39312	1.71211	1.13656	1.30157	0.571138	3.24699	0.839882	2.67938	2.79355	1.43796	1.37803	0.577628	0.788738	0.629204	0.413986	0.558184	0.820175	1.2314	1.47488	1.01213	1.59435	1.37301	0.884751	2.60563	2.38297	2.23291
Synthesis of arginine from glutamine	4.31194	0.806786	1.45766	0.998845	0.288288	0.382988	1.02374	0.217736	2.97185	0.496574	0.269411	2.034	1.39448	1.4007	2.35303	0.371418	1.08312	1.48624	1.92738	0.88273	0.82372	0.939758	0.283357	0.494625	0.804595	0.411459	0.873511	0.379923	2.4573	0.651205	1.62356	1.85027	1.21085	0.727416	0.28672	0.513303	0.352073	0.1837	0.363626	0.808711	1.19574	1.32773	0.851426	1.48013	1.20283	0.527689	2.56702	2.32317	2.19819
Synthesis of nitric oxide from arginine	6.07138	0.146255	5.08475	3.26063	1.30431	0.146255	0	0.146255	1.17887	0.165623	0.539772	3.59097	0.38048	0.284426	2.21423	0.146255	0.197471	1.38432	0.932449	0.146255	0.0340141	0.658287	0.0340141	0.146255	0	0.146255	0.165623	0.0340141	7.44092	4.74152	7.08682	7.71688	0.539772	0.146255	0.100685	0	0	0.146255	0.0340141	7.2411	1.34464	0.438622	0.684722	0.979179	0.38048	0.146255	0.284426	1.38432	1.26333
Synthesis of aspartate from glutamine	8.26975	1.6539	1.95773	1.2259	0.704053	0.823638	1.38109	0.649483	4.25793	1.06571	0.439393	4.84442	2.46924	2.04325	3.85303	0.783867	2.51615	3.4751	3.0732	1.19231	1.10884	2.26301	0.746443	1.80856	1.85403	1.12805	1.78141	0.654316	3.58838	0.776394	3.22994	2.89287	1.13105	1.2486	0.480126	1.19353	0.471951	0.246875	0.779466	1.87539	2.51167	3.10953	1.38856	2.42198	2.0301	2.66181	4.89227	3.75075	3.67671
Synthesis of creatine from arginine	5.57707	0.199638	0.0340141	0	0.0340141	0.199638	0	8.26925	7.84836	0.779918	0.101586	1.01882	0.488892	0.135143	0.701787	0.0675717	0.0675717	0.720847	0.393339	0.201369	0.101586	3.64842	0.168256	8.76424	6.74419	4.20968	2.08376	1.56955	8.06914	0.293988	9.09216	8.53177	1.75296	4.06223	4.2899	0.228918	0.199638	1.45189	2.07805	0.134699	0.101586	0.199638	0.329603	0.358221	0.200937	0.0340141	0.448051	0.293988	0.391334
Aspartate degradation	7.10999	2.21137	1.96166	1.39035	0.756822	1.09355	0.864979	1.59529	4.5592	1.2888	0.939259	2.93083	1.82719	1.52579	2.39177	0.739473	1.42209	1.82077	1.91502	0.977582	0.889933	1.59351	1.02516	1.67522	2.06662	1.39351	1.39775	0.631951	3.32283	0.8728	2.7806	2.84063	1.49791	1.45149	0.611286	0.840654	0.687482	0.461412	0.594154	0.830623	1.22152	1.51613	1.04707	1.62694	1.39655	0.947017	2.66125	2.43563	2.24766
Conversion of aspartate to arginine	4.05901	0.77863	2.5177	2.36467	0.4774	0.4774	1.97946	0.341048	4.47791	0.641107	0.176335	1.88312	2.449	2.39447	2.05889	0.504209	1.91024	2.73126	4.54432	1.6338	0.606698	1.44058	0.245441	0.0691052	0.341048	0.245441	1.03287	0.77863	4.69188	1.2438	3.19519	3.35288	1.36074	0.201836	0.341048	0.176335	0.631928	0.136351	0.710212	2.05001	1.37295	2.15278	1.32313	2.52005	1.60618	0.848165	1.66864	1.49815	3.35471
Conversion of aspartate to beta-alanine	3.56743	3.23612	3.15373	3.0961	6.25402	0	9.95904	0.133365	0.438622	0	0.0340141	21.049	12.8405	11.4647	20.196	8.64067	2.57771	11.9832	14.7831	9.87421	10.4398	0.430337	0.201369	0.0340141	0.165623	0.135143	1.26418	0.0680283	1.42126	0.133365	0.819439	0.201369	0.331247	0.519949	0.331247	0.100685	0.0675717	0.0340141	0.641906	9.72955	10.1515	8.52996	7.52799	9.09394	8.92443	2.07523	4.24692	4.54202	13.2488
Conversion of asparate to asparagine	13.1953	2.80785	3.32684	2.18464	0.641906	1.42126	1.91185	0.394942	1.102	0.135143	0.0680283	5.33063	2.92369	2.1402	4.56774	0.934387	1.72135	2.2287	2.72911	1.31709	1.42126	1.62331	1.15665	0.877243	1.47254	1.31709	0.760959	0.0680283	2.56781	0.26673	2.44332	2.52666	0.457836	0.201369	0	0	0.0680283	0	0.135143	1.15665	1.8175	2.1402	1.5233	2.99945	2.35857	1.04675	4.25602	4.64948	3.76483
beta-Alanine degradation	7.33559	2.30298	2.07119	1.468	0.813162	1.15281	0.935823	1.60893	4.94554	1.36681	0.982078	3.06309	1.93226	1.59499	2.50069	0.791356	1.4963	1.91333	1.99733	1.04474	0.937547	1.62672	1.03332	1.70382	2.10026	1.40162	1.4207	0.637487	3.35086	0.870152	2.8197	2.86174	1.52774	1.48526	0.626433	0.848795	0.687294	0.470726	0.615492	0.869613	1.29552	1.59454	1.09858	1.70444	1.46443	1.0172	2.81106	2.57208	2.37315
Conversion of carnosine to beta-alanine	0.911608	0	0	0	0	0	0	0	0	0	0	2.93893	0.911608	1.68236	1.68236	0	0	0	1.68236	0.911608	0	0	0	0	0	0	0	0	0	0	0	0	0	0	0	0	0	0	0	0	0	0	0.911608	0	0	0	2.35002	1.68236	1.68236
Beta-alanine to 3-oxopropanoate	2.31619	1.9127	2.57879	1.84617	0.922879	0.713399	1.75312	0.193766	2.68696	0.869542	0.490847	3.05339	3.79837	2.11061	2.64546	1.03699	1.16662	2.13616	1.72903	2.25831	1.2333	0.771885	0.0671232	1.35914	1.4089	0.621633	0.348917	0.0226761	0.683368	0	0.213969	0.421392	0.311462	0.131647	0.0671232	0.110416	0.0450478	0.193766	0.330295	0.842219	1.66301	2.13616	1.27631	1.71277	1.64609	1.59427	3.50522	3.30717	3.18679
Cysteine synthesis (need serine and methionine)	7.49653	1.10467	2.00025	0.944804	0.367285	0.935373	0.653518	0.645564	5.35977	1.35912	0.745155	1.4681	0.771916	0.716168	1.19972	0.308557	0.747738	0.93305	0.910078	0.253945	0.36966	0.664317	0.73841	0.480435	0.924662	0.710007	0.642379	0.16195	2.32341	0.500816	2.00384	2.27486	0.710803	0.928558	0.449308	0.649501	0.409291	0.217216	0.395469	0.384402	0.599271	0.799742	0.654019	0.833017	0.57414	0.401371	1.57475	1.58207	1.11968
Cysteine degradation	7.01439	2.22697	1.97555	1.41021	0.791807	1.1276	0.907769	1.56433	4.6802	1.30482	0.950273	2.94782	1.84965	1.53815	2.40295	0.758292	1.44187	1.84942	1.93919	1.00373	0.915332	1.71039	1.01178	1.65743	2.04124	1.37439	1.39773	0.619303	3.28745	0.852056	2.75594	2.82809	1.48745	1.46408	0.612385	0.862461	0.735503	0.468464	0.623827	0.839504	1.25486	1.52496	1.04971	1.63808	1.42133	0.974638	2.70827	2.49081	2.28465
Synthesis of taurine from cysteine	3.89705	2.09819	2.057	1.82129	1.47467	0.377075	2.18852	0.127337	2.20892	0.526753	0.261155	5.10813	3.2278	2.66746	5.03324	2.29249	1.64692	3.02603	3.52652	2.3464	2.70438	4.7676	0.803899	1.3208	1.11415	0.664673	0.701205	0.18645	1.27753	0.299985	0.916895	1.04121	0.53989	0.522372	0.0968832	0.950358	2.16586	0.106995	0.44659	2.14783	2.67444	3.09491	2.50738	3.18781	2.83002	1.31085	3.263	3.01473	3.91596
Glutamate degradation	7.17699	2.23981	2.02922	1.43333	0.785083	1.11553	0.931144	1.42922	4.57768	1.20596	0.967861	2.97788	1.87865	1.52525	2.40133	0.739432	1.43672	1.84382	1.9367	1.014	0.885884	1.47294	1.02304	1.59054	1.95695	1.28177	1.35469	0.617903	3.20768	0.815556	2.64981	2.7412	1.55754	1.49042	0.589638	0.872859	0.670905	0.446285	0.584944	0.840633	1.28646	1.54526	1.05865	1.63558	1.41247	0.95206	2.72072	2.51199	2.30231
Conversion of glutamate to glutamine	11.1064	0.581299	0.701787	0.201369	0.581299	0.394942	0.581299	14.4175	17.2139	8.94737	2.76864	11.5334	9.6407	4.48463	7.66293	2.40113	3.14761	4.70325	5.56109	3.82893	2.64911	5.90906	2.2287	2.60862	3.6341	2.72911	10.024	5.2113	21.9093	8.67703	15.8271	14.2658	4.22669	4.45662	1.72135	6.70376	7.69243	4.86115	5.9509	1.15665	1.36944	3.92357	1.8649	2.80785	3.25591	4.72991	5.42409	4.1972	4.48463
Conversion of glutamate to proline	1.26233	0.268886	0.678579	0.23851	0	0.149152	0.21738	0.051974	0.82643	0.149152	0.051974	1.54305	0.330881	0.199093	1.02684	0.25356	0.101625	0.23851	0.784878	0.301087	0.23851	0.959992	0.795003	2.03408	2.7166	1.90222	0.25356	0	0.473149	0	0.051974	0.301087	0.504485	0.321214	0	0.101625	0	0.051974	0.051974	0.101625	0.398186	0.64076	0.194729	0.398186	0.23851	0.051974	1.35919	1.0021	0.537772
Conversion of GABA into succinate	4.21708	1.74388	1.63577	1.45476	0.609149	0.669531	1.0894	0.275486	3.81589	0.681389	0.389312	2.15504	3.34771	1.94865	1.82379	0.643886	0.850407	2.03795	1.17251	1.53813	0.778806	1.00584	0.0703175	0.788257	0.917291	0.688153	0.283144	0.048094	0.903114	0.0729793	0.51596	0.712255	0.264416	0.209712	0.0335616	0.199096	0.0955032	0.205568	0.273833	0.861329	1.07397	1.41975	1.25806	1.14134	1.41388	1.06423	2.48091	2.32764	2.10679
Glutamine degradation	7.41781	2.36948	2.131	1.50533	0.825248	1.1833	0.979387	1.41578	4.57569	1.21695	0.960841	3.08183	1.85654	1.58253	2.52837	0.760158	1.54479	1.96435	2.02933	1.00973	0.934251	1.62373	1.01916	1.7231	2.09515	1.39825	1.3659	0.610808	3.23257	0.793007	2.75373	2.81948	1.52951	1.5022	0.61937	0.819377	0.612174	0.403782	0.555665	0.925208	1.38391	1.64619	1.11454	1.74912	1.4893	1.04252	2.90535	2.64298	2.44053
Glutaminolysis (glutamine to lactate)	9.32841	2.59909	2.57894	1.89013	1.13129	1.63254	1.35065	2.08379	5.9332	1.72245	1.13331	4.03579	2.80266	2.14484	3.42202	1.12498	2.05408	2.5162	2.61602	1.38157	1.37729	2.33641	1.23119	1.71197	2.21271	1.6218	2.02695	0.920505	4.72142	1.44139	3.95308	3.96665	2.29995	2.31642	0.916788	1.31004	1.24555	0.827126	1.08405	1.21056	1.98676	2.1293	1.56142	2.23088	1.97326	1.4368	3.81227	3.57837	3.22509
Glutathionate synthesis	13.2642	1.74082	2.42964	1.50777	0.710982	0.679779	1.38802	2.28749	5.49615	1.08812	0.838848	3.03439	1.78016	1.51868	2.71634	0.951226	2.08413	3.44949	1.89132	1.23102	0.965111	1.45713	0.732449	3.15156	1.40083	0.838848	1.11221	0.513519	6.5741	1.83355	5.40876	5.15241	1.11095	0.940083	0.171371	0.81267	0.454693	0.287491	0.454693	0.73716	1.11221	1.62684	0.839215	2.36519	1.5481	0.403332	3.32675	3.17206	2.68917
Glycine synthesis	9.19929	2.93586	2.56477	1.84711	1.03293	1.6521	1.13428	1.7469	6.96456	2.1028	1.11152	3.65774	2.17894	1.82552	2.94075	0.983291	1.80574	2.27444	2.31408	1.1283	1.16119	1.56523	0.790631	1.80779	2.0398	1.56003	1.84964	0.650238	3.11988	0.561636	2.87209	2.87863	1.61234	1.61416	0.628179	0.748074	0.631351	0.310652	0.507663	1.17033	1.5996	2.03697	1.34582	2.00898	1.84136	1.19247	3.27192	2.99571	2.70216
Glycine degradation	7.00072	2.7151	2.18652	1.64001	0.971787	1.25648	0.930324	1.31273	4.47822	1.22243	0.861795	2.75389	1.79794	1.48634	2.37642	0.865259	1.55841	1.87213	2.01353	1.01517	0.900288	1.59426	1.29521	1.81716	2.50494	1.66458	1.31916	0.714968	3.70533	0.990744	3.01153	3.00487	1.93262	1.80283	0.75841	0.906294	0.749337	0.597744	0.737692	0.888142	1.31804	1.51339	1.05235	1.66588	1.38677	0.997567	2.66675	2.39953	2.19652
Conversion of glycine to pyruvate	1.19439	1.79386	0.42059	0	0	0	0	0	0.227902	0.227902	0	0.587505	0.227902	0	0	0.227902	0.227902	0	0	0	0	0.734733	0.734733	0.227902	1.90757	2.2397	0.42059	0.227902	0.455804	0	0.42059	0.648492	0.227902	0.227902	0	0	0	0	0	0	0	0.227902	0	0	0	0.227902	0.227902	0.734733	0.42059
Histidine degradation	6.87933	2.166	1.95427	1.37973	0.765307	1.07835	0.883791	1.44714	4.40769	1.23446	0.926579	2.87628	1.79838	1.47403	2.33641	0.725075	1.39913	1.78748	1.88539	0.955942	0.877968	1.51345	0.90485	1.54302	1.89199	1.26276	1.35611	0.586679	3.09228	0.790891	2.61212	2.66341	1.37506	1.35969	0.559848	0.77556	0.6418	0.430706	0.568954	0.813352	1.24217	1.49414	1.03358	1.6039	1.37404	0.957919	2.6607	2.44249	2.24924
Conversion of histidine to glutamate	1.12157	0	0	0	0	0	0	0	0	0	0	0	0.303869	0	0	0	0	0	0	0	0	0	0	0	0	0	0	0	0	0	0	0	0	0	0	0	0	0	0	0	0	0	0	0	0	0	0	0	0
Conversion of histidine to histamine	0	7.63028	5.49306	2.93893	0	0	0	0.178273	0.0113572	0	9.58461	0	0.0334706	0.0225117	0	0	0	0.0113572	0.0113572	0	0	0.911608	0	1.26166	0.195273	0	0	0	1.32667	0.0225117	1.47281	1.34824	0	0	0	0	0	0	0	0	0	0.911608	0	0	0.0113572	0.0113572	0.0225117	0.0113572	0.0442406
Homocysteine synthesis (need methionine)	10.6575	1.65701	2.90625	1.41721	0.550928	1.40306	0.980277	0.928554	5.43614	1.05939	0.829326	2.16236	1.15787	1.07425	1.62825	0.286928	1.08181	1.22825	1.21921	0.380918	0.55449	0.956683	0.667588	0.64345	1.38699	1.02522	0.886367	0.242925	3.13159	0.751224	2.83443	3.3725	1.0662	1.17714	0.673962	0.89705	0.613937	0.325825	0.553412	0.482481	0.898906	1.0657	0.981028	1.13703	0.821417	0.562264	2.22821	2.33331	1.67952
Homocysteine degradation	1.17465	0	0.188245	0	0	0	0	0.079585	5.20704	1.95859	0.576814	0.079585	0	0	0.342649	0.351816	0.079585	0.342649	0.291817	0	0	0.079585	0.880053	0.154405	0	0.079585	0.154405	0	0.70706	0	0.342649	0.079585	0	0.431401	0	0.154405	0	0	0.079585	0.188245	0	0.26783	0	0.224998	0.079585	0.079585	0.26783	0.079585	0
Isoleucine degradation	7.19362	2.279	2.00931	1.42336	0.780928	1.09853	0.878448	1.50524	4.66599	1.2546	0.958443	2.91839	1.79987	1.48427	2.40508	0.735764	1.43113	1.84596	1.89755	0.957386	0.882189	1.53909	0.955833	1.58128	1.94386	1.27535	1.36133	0.623931	3.36373	0.860757	2.85389	2.90798	1.51233	1.50091	0.615417	0.831523	0.68796	0.489051	0.643907	0.810279	1.22632	1.47179	1.04462	1.64633	1.38872	0.962312	2.66376	2.44105	2.26588
Leucine degradation	6.83641	2.16351	1.99234	1.36233	0.756624	1.0686	0.875597	1.29211	4.58157	1.26013	0.957191	2.93574	1.79792	1.47938	2.38692	0.740737	1.38425	1.83112	1.85544	0.973446	0.892665	1.48674	0.853357	1.30111	1.74057	1.15125	1.31837	0.569151	3.00284	0.720131	2.51586	2.57774	1.39727	1.36584	0.563972	0.794549	0.680528	0.442442	0.5688	0.807007	1.23093	1.48919	1.02707	1.60413	1.40089	0.941882	2.67862	2.47848	2.24203
Conversion of leucine to acetyl-coA	4.975	0.726918	1.1869	0.516689	0.225403	0.314457	0.409676	0.444487	3.73661	0.668402	0.841597	2.51407	1.10122	0.891476	2.05163	0.364122	0.672211	1.34671	1.07652	0.388831	0.613753	0.939931	0.279885	0.932415	1.4801	0.757421	0.956639	0.3315	2.24879	0.37153	1.74168	1.76232	0.738683	0.666863	0.329596	0.437424	0.571186	0.225926	0.388966	0.269745	0.576888	0.985732	0.438337	1.12443	1.22927	0.270447	1.61562	1.66729	1.4087
Lysine degradation	6.78029	2.08141	1.85929	1.31083	0.723749	1.03688	0.83723	1.46113	4.79264	1.27126	0.918072	2.76531	1.71701	1.4091	2.25496	0.698555	1.34173	1.70437	1.79202	0.931705	0.833797	1.45719	0.929964	1.55203	1.86886	1.25063	1.30905	0.583645	3.14638	0.806987	2.63613	2.67926	1.41332	1.33204	0.568884	0.761437	0.625067	0.424254	0.556675	0.778482	1.16974	1.43041	0.982729	1.54797	1.32459	0.903943	2.53708	2.34006	2.16854
Conversion of lysine to L-Saccharopine	0.787757	0.424779	0	0	0	0	0	0.424779	7.67678	1.38586	1.63861	0	0	0	0	0	0	0	0.424779	0.424779	0	0	0	0	0	0	0.424779	0.424779	0.787757	0.424779	0	0	0	0	0	0	0	0	0	0	0	0	0	0	0	0	0	0.424779	0.787757
Conversion of lysine to L-2-Aminoadipate	0	0	0	0	0	0	0	0	6.08403	0.841181	0.455804	0	0	0.841181	0	0	0.841181	0	0	0	0	0	1.73287	0	0	0	0	0	0	0.455804	0	0.455804	0	0	0	0.455804	0.841181	0	0	0	0	0	0	0	0	0	0	0	0
Methionine degradation	8.55289	2.35281	2.42181	1.67904	0.891866	1.42387	1.09963	0.968691	5.49387	1.37291	0.871329	3.17093	2.00784	1.57215	2.74771	0.761684	1.77257	2.25317	2.24511	1.08666	0.926894	1.29401	0.900432	1.30214	1.65851	1.06174	1.27165	0.505041	3.6103	0.800649	3.07519	3.21083	1.65024	1.64621	0.612071	0.796622	0.627602	0.399023	0.553874	0.762639	1.5671	1.60506	1.08781	1.85709	1.4353	1.0402	3.09543	2.89327	2.64682
S-adenosyl-L-methionine synthesis	8.69413	1.40393	1.36456	0.786777	0.228918	0.710629	0.658544	0.467193	2.56915	0.259974	0.197471	3.75639	1.11435	0.955923	2.68879	0.38048	1.24258	1.42338	1.78372	0.259974	0.551	0.860674	0.467193	0.811653	0.710629	0.467193	1.2839	0.259974	4.50778	0.955923	3.63936	3.53331	1.69838	1.71569	0.467193	0.761651	0.197471	0.259974	0.38048	0.551	0.884829	1.40393	0.860674	1.40393	0.955923	0.467193	2.41759	1.81705	2.27009
Ornithine degradation	7.22846	2.28062	2.02573	1.43776	0.793097	1.1259	0.914811	1.51773	4.83306	1.29554	0.968634	2.98962	1.89681	1.53773	2.4211	0.761957	1.46268	1.86423	1.92943	1.00537	0.896036	1.56079	1.01979	1.64025	1.98772	1.33519	1.35692	0.624856	3.25656	0.830956	2.7368	2.7939	1.50762	1.47604	0.599032	0.841672	0.664073	0.442759	0.589596	0.842596	1.27604	1.54479	1.06209	1.65292	1.41298	0.978364	2.73874	2.5274	2.31571
Synthesis of ornithine from glutamine	7.3743	1.36773	1.93676	1.01948	0.394073	0.607149	1.26811	0.236452	3.51073	0.75185	0.502132	3.32411	1.79714	1.90876	2.95453	0.56771	1.46603	1.90752	1.98152	1.12435	1.11355	1.21483	0.498958	0.98393	1.54539	0.677021	1.34355	0.449638	2.79227	0.81251	1.93947	2.25682	1.99916	1.53577	0.474597	1.05089	0.4762	0.345149	0.447178	0.778717	1.71781	1.85277	1.23827	2.02469	1.8577	0.763219	3.26667	3.11247	2.94626
Synthesis of spermidine from ornithine	9.59551	1.68359	1.04525	0.642344	0.308387	0.727852	0.44337	0.708018	4.28954	0.562718	0.78203	2.97854	1.24236	1.07481	2.18673	0.60477	1.05621	1.44428	1.5714	0.405552	0.635088	0.850777	1.47899	1.8469	1.67957	1.13477	0.948515	0.335809	4.32387	0.705933	2.56895	2.94761	1.11907	1.19119	0.419261	0.904661	0.154356	0.122967	0.313777	0.5012	0.808625	0.974469	0.506485	1.19541	0.75677	0.231397	1.81977	1.94091	1.40109
Serine synthesis	9.88035	2.87067	2.73713	2.03182	1.13623	1.81731	1.24771	1.92159	7.61544	2.31308	1.22267	3.90601	2.39684	2.00807	3.23483	1.03604	1.94073	2.50189	2.54549	1.24113	1.27731	1.57481	0.722748	1.94299	1.86227	1.26809	1.95049	0.669682	3.38629	0.6178	3.07518	3.08237	1.728	1.72999	0.690997	0.822882	0.694486	0.341718	0.558429	1.28736	1.75957	2.19509	1.4804	2.20987	2.0255	1.26614	3.55354	3.14833	2.88826
Serine degradation	6.13129	2.61028	2.01561	1.51976	0.888671	1.23094	0.919061	1.27581	4.64558	1.29174	0.880635	2.65136	1.73965	1.45745	2.21529	0.854867	1.50975	1.74734	1.89363	0.978855	0.90314	1.61901	1.321	1.7424	2.54816	1.85209	1.25363	0.734271	3.38084	0.959655	2.83964	2.86118	1.8492	1.78957	0.753207	0.881545	0.725776	0.541757	0.679074	0.850595	1.25095	1.44415	0.971995	1.53415	1.25117	0.97984	2.49333	2.29702	2.04665
Phenylalanine degradation	6.79135	2.17305	1.87065	1.31927	0.734916	1.06042	0.835493	1.66222	4.39713	1.21434	0.898579	2.7961	1.78089	1.50705	2.31101	0.723367	1.38185	1.80149	1.91077	0.953295	0.860172	1.52484	0.967798	1.65955	1.95644	1.30894	1.29981	0.584669	3.1246	0.820196	2.63041	2.6614	1.39178	1.35487	0.582503	0.790748	0.624243	0.4297	0.560309	0.808898	1.20639	1.43775	0.982559	1.59303	1.33965	0.90953	2.53373	2.30262	2.14616
Phenylalanine to phenylacetaldehyde	0.364541	0.00648982	0.0999543	0.0083904	0.00563097	0.0242208	0.013802	0.182601	0.394978	0.103945	0.101419	0.192541	0.143273	0.152788	0.12182	0.0506449	0.0459167	0.0991431	0.089197	0.0436146	0.0634709	0.0888163	0.0280142	0.681474	0.152515	0.0365518	0.0759673	0.0242208	1.19281	0.14088	1.24109	1.21666	0.0208107	0.0398747	0.0242535	0.023634	0.00309219	0.0135512	0.0382654	0.0190765	0.0934645	0.0412869	0.0412869	0.0459167	0.0538722	0.0141075	0.0501886	0.0492932	0.185394
Phenylalanine to phenylacetyl-L-glutaminate	0.436886	0.00432655	0.0666362	0.0055936	0.097618	0.0161472	0.0092013	0.205469	0.459698	0.0851731	0.11655	0.151642	0.0955152	0.109986	0.119197	0.0337633	0.0450445	0.0660954	0.0668532	0.0364649	0.0423139	0.110168	0.0186761	0.542136	0.18115	0.0573401	0.117018	0.0652217	0.857106	0.131904	0.94985	1.0321	0.0536069	0.0695303	0.0242963	0.0531418	0.100026	0.0234676	0.0652434	0.0127177	0.0760048	0.0275246	0.0275246	0.0306111	0.0359148	0.00940503	0.0672223	0.0402507	0.13803
Phenylalanine to tyrosine	0	0	0	0	0	0	0	0	0	0	0	0	0	0	0	0	0	0	0	0	0	0	0	0	0	0	0	0	0	0	0	0	0	0	0	0	0	0	0	0	0	0	0	0.911608	0	0	0	0	0
Proline degradation	7.17916	2.18622	2.06287	1.44307	0.788315	1.09487	0.902763	1.32445	4.51432	1.15906	0.929572	2.88233	1.84756	1.50944	2.3562	0.726608	1.44995	1.83692	1.87842	0.974919	0.857284	1.40898	0.896387	1.49646	1.77682	1.1251	1.36377	0.599667	3.19136	0.777885	2.66815	2.74033	1.5267	1.45667	0.560371	0.814482	0.653933	0.450981	0.580115	0.808796	1.27344	1.53682	1.05141	1.62801	1.405	0.952047	2.70711	2.5025	2.32339
Synthesis of proline from glutamine	5.13383	0.913356	1.70464	0.800173	0.233597	0.49269	0.874726	0.137716	0.975137	0.162206	0.199457	2.93225	1.40376	1.35159	2.47267	0.506214	1.07264	1.36136	1.73744	0.857479	0.938108	1.26615	0.771699	1.9437	2.45559	1.68836	0.967914	0.160476	1.95698	0.578913	1.26716	1.74948	0.913413	0.695287	0.145325	0.159031	0.0828117	0.0559876	0.199457	0.633393	1.23985	1.57348	0.895909	1.55846	1.25742	0.617894	2.83907	2.4672	2.09706
Threonine degradation	5.98812	2.24487	1.89105	1.41335	0.825433	1.10993	0.873056	0.880558	3.42337	0.874424	0.70136	2.49485	1.56874	1.26975	2.15868	0.756754	1.36051	1.66064	1.76523	0.877602	0.794336	1.23974	0.906214	1.25108	1.8101	1.17747	1.07453	0.519869	3.15801	0.743334	2.80235	2.90689	1.45787	1.36763	0.554606	0.801797	0.561129	0.546404	0.627242	0.752375	1.24284	1.37814	0.946516	1.4925	1.27887	0.912917	2.47608	2.23464	2.07218
Tryptophan degradation	6.69092	2.09376	1.89828	1.30571	0.726753	1.04414	0.845656	1.23327	4.54391	1.18701	0.883203	2.77594	1.70088	1.40043	2.24831	0.704862	1.32489	1.70074	1.76345	0.936992	0.831351	1.41022	0.845055	1.33434	1.69052	1.13598	1.31121	0.60629	2.98456	0.717297	2.51052	2.56655	1.34021	1.26192	0.530049	0.743721	0.651933	0.439332	0.548627	0.780898	1.19331	1.42493	0.990044	1.52868	1.31155	0.924502	2.57248	2.3583	2.1604
Synthesis of anthranilate from tryptophan	3.45457	0	0.188878	0	0	0.528558	0	0.364483	6.90515	0	0	0	0	0	0	0	0	0	0	0	0	0	0	0.364483	0	0	0.188878	0	0.979493	0	0.188878	0	0	0	0.340813	0	0	0	0	0	0	0	0	0	0	0	0	0	0
Synthesis of kynate from tryptophan	3.84624	0	0.188878	0	0	0.528558	0	0.364483	6.90515	0	0	0	0	0	0	0	0	0	0	0	0	0	0	0.364483	0	0	0.188878	0	0.827558	0	0.188878	0	0	0	0.188878	0	0	0	0	0	0	0	0	0.151935	0	0	0	0	0
Synthesis of L-kynurenine from tryptophan	6.90915	0	0.377756	0	0	1.05712	0	0.728966	13.8103	0	0	0	0	0	0	0	0	0	0	0	0	0	0	0.728966	0	0	0.377756	0	1.65512	0	0.377756	0	0	0	0.377756	0	0	0	0	0	0	0	0	0	0	0	0	0	0
Synthesis of N-formylanthranilate from tryptophan	3.45457	0	0.188878	0	0	0.528558	0	0.364483	6.90515	0	0	0	0	0	0	0	0	0	0	0	0	0	0	0.364483	0	0	0.188878	0	0.979493	0	0.188878	0	0	0	0.340813	0	0	0	0	0	0	0	0	0	0	0	0	0	0
Synthesis of quinolinate from tryptophan	1.72729	0.42059	0.094439	0	0	0.264279	0	0.182241	3.45257	0	0.42059	0	0	0.227902	0	0	0	0	0	0	0	0	0	0.182241	0	0	0.550243	1.09434	0.489746	0	0.094439	0	0	0	0.170406	0	0.227902	0.227902	0	0	0	0	0	0	0	0	0	0	0
Synthesis of serotonin from tryptophan	1.46947	1.1815	0.00648982	0	0	0	0.455804	0.0891365	0.461482	0	0.455804	0.841181	0.0167353	1.18626	2.18867	1.46947	0.455804	0.00567859	1.97682	0	2.74653	0.47493	0	0.630829	0.0976366	0	0	0	0.663333	0.0112558	0.736405	0.674121	0	0	0	0	0	0	0	0	0	0	0	0.841181	0.00567859	0.00567859	0.0112558	0.461482	0.477924
Tyrosine synthesis (need phenylalanine)	8.40077	2.00624	0.573783	0.594149	0.304404	0.997424	0.193766	4.5629	1.97377	0.474164	0.686319	2.60204	2.32248	2.41594	2.51544	0.768305	1.57743	2.92372	3.38504	1.13238	0.812677	1.92014	0.935111	2.93194	1.82733	1.31457	1.05041	0.473753	3.27315	0.771885	2.96691	2.53945	0.683368	0.668147	0.456481	0.455949	0.110416	0.0671232	0.261932	0.893743	1.45221	1.08063	0.582929	2.03473	1.10963	0.545268	1.53935	1.12239	1.71548
Tyrosine degradation	6.7261	2.17982	1.92323	1.34866	0.75237	1.06298	0.861509	1.54463	4.49538	1.24435	0.907184	2.80396	1.75893	1.4702	2.30273	0.721545	1.37392	1.756	1.851	0.946034	0.862097	1.50882	0.969123	1.60796	1.96167	1.30871	1.30992	0.589166	3.11858	0.822155	2.61677	2.66634	1.4205	1.38271	0.587612	0.80432	0.645074	0.444399	0.572405	0.805459	1.19642	1.45223	0.99876	1.57512	1.34898	0.924297	2.57404	2.35046	2.16362
Tyrosine to adrenaline	0	0.00324491	0.00324491	0	0	0	0	0.0445682	0.0028393	0	0	0.227902	0.00836764	0.00562792	0.0569755	0	0	0.0028393	0.0028393	0	0	0.465367	0	0.315415	0.0488183	0	0.455804	0	0.919171	0.00562792	0.368202	0.33706	0	0	0.227902	0.42059	0	0	0	0.42059	0.866434	1.73287	2.19732	0.734733	0.230741	0.737573	1.7385	1.09718	4.09326
Tyrosine to dopamine	0	0.00648982	0.00648982	0	0	0	0	0.0891365	0.00567859	0	0	0	0.0167353	0.0112558	0.113951	0	0	0.00567859	0.00567859	0	0	0.019126	0	0.630829	0.0976366	0	0	0	0.663333	0.0112558	0.736405	0.674121	0	0	0	0	0	0	0	0	0	0	0	0	0.00567859	0.00567859	0.0112558	0.00567859	0.0221203
Tyrosine to acetoacetate and fumarate	2.77472	1.22164	0.952307	0.352634	0.155646	0.227164	0.441703	0.874084	2.20537	0.35292	0.102036	0.835999	0.578053	0.508469	0.865498	0.090052	0.334075	0.518012	0.669724	0.277512	0.166966	0.288798	0.212255	0.761092	0.440993	0.224721	0.175107	0.129373	0.772731	0.288868	0.412804	0.542886	0.280223	0.252681	0.140979	0.179964	0.14055	0.153838	0.133595	0.276961	0.45348	0.431161	0.198359	0.574606	0.438667	0.222813	0.896977	0.71242	0.757337
Valine degradation	7.04803	2.32604	2.05265	1.4397	0.799073	1.11849	0.893893	1.54422	4.6762	1.24899	0.93691	2.95486	1.83622	1.50362	2.4382	0.747579	1.45375	1.88652	1.93334	0.983261	0.895363	1.55943	0.959615	1.57502	1.94834	1.27972	1.36695	0.622207	3.28419	0.855329	2.78707	2.846	1.4971	1.46855	0.614928	0.834468	0.681645	0.46077	0.616496	0.817995	1.24969	1.50425	1.06747	1.66268	1.4221	0.974166	2.73935	2.50651	2.32766
Valine to succinyl-coA	4.98333	1.6498	1.44457	0.658784	0.304693	0.527432	0.327509	0.795491	5.26999	0.800097	0.641394	1.91297	0.955067	0.55246	1.65497	0.230643	0.695494	1.26373	0.945743	0.507179	0.33884	0.906442	0.336108	0.942492	1.00382	0.67124	0.775958	0.272419	2.46622	0.541065	2.17968	2.40189	0.935975	0.919816	0.403908	0.647758	0.520788	0.241493	0.547499	0.205452	0.431395	0.634816	0.599995	0.784848	0.781418	0.441606	1.67189	1.40226	1.43543
Hydroxymethylglutaryl-CoA synthesis	11.4214	3.72277	3.67799	2.59877	1.43445	2.26413	1.82178	1.05975	6.56804	2.00008	1.30217	4.81664	3.18976	2.63747	4.08318	1.27496	2.60876	3.14853	3.22173	1.78162	1.70017	1.60524	0.739709	1.43022	1.99512	1.32737	2.06709	0.733438	5.03643	1.00379	4.82569	4.82289	2.13021	1.94939	0.916662	1.30507	0.845929	0.664191	0.801537	1.77728	2.41783	2.8777	2.04295	3.02414	2.70466	1.69802	4.72853	4.45604	4.05184
Cholesterol synthesis	4.78787	0.740424	0.507746	0.342406	0.255069	0.389892	0.253153	1.84113	3.83	0.870317	0.329356	1.67992	0.952283	1.01255	1.27115	0.515403	0.900193	0.998292	1.2257	0.296498	0.434	0.762572	0.466806	2.83894	0.909877	0.425681	0.485991	0.181382	1.88383	0.318029	1.49081	1.40308	0.518303	0.444389	0.149396	0.268919	0.164569	0.0844421	0.15881	0.42346	0.542222	0.901758	0.453431	0.827416	0.823485	0.345213	0.981971	0.839351	0.953716
Acetoacetate synthesis	11.2407	3.57795	3.59988	2.54271	1.36482	2.1857	1.69946	0.985507	6.32674	1.81482	1.198	4.82531	3.14923	2.56681	4.10759	1.27292	2.51672	3.14295	3.19908	1.70879	1.68188	1.57697	0.811861	1.38042	1.98226	1.33647	1.92821	0.69254	4.75135	0.918905	4.57175	4.52928	1.94342	1.75831	0.840581	1.19933	0.778537	0.61323	0.776219	1.65851	2.31744	2.84229	1.93613	2.93202	2.69819	1.58901	4.62075	4.3702	3.98618
Glycerol-3-phosphate synthesis	9.43742	0	0.201369	0	0.0680283	0.135143	0.0680283	0.990885	15.7072	1.76966	0	1.26418	0.519949	1.26418	1.5233	1.04675	2.60862	8.15559	6.64971	1.76966	0.990885	2.35857	0.457836	0.457836	3.36193	3.60088	0.934387	0.135143	0.877243	0.0680283	0.331247	0.457836	0	0.0680283	0	0	0	0.201369	0.135143	0.0680283	0.201369	0.135143	0.0680283	0.26673	0.26673	0	0.26673	0.394942	0.331247
Phosphatidyl-choline synthesis	7.15812	2.25221	2.1501	1.43198	0.765243	1.02954	0.932261	1.44228	4.70855	1.24176	1.03161	2.86603	1.88231	1.49973	2.33065	0.69891	1.4663	1.93713	2.02802	1.05946	0.945382	1.49075	0.8336	1.69952	1.89262	1.25172	1.44214	0.633633	3.15522	0.658454	2.8699	2.96124	1.50122	1.59565	0.769598	1.09287	0.808811	0.438344	0.562884	0.832152	1.26658	1.51815	1.03504	1.67807	1.40953	0.959984	2.78702	2.58637	2.31776
Phosphatidyl-ethanolamine synthesis	7.17614	2.31555	2.22554	1.49403	0.781	1.04549	0.954783	1.45815	4.54334	1.17216	1.01293	2.9052	1.88977	1.5375	2.36534	0.732569	1.49656	1.95922	2.07135	1.07773	0.955935	1.40356	0.820359	1.69601	1.84248	1.20169	1.44036	0.644815	3.17679	0.681558	2.90303	2.99021	1.48029	1.56352	0.759391	1.0433	0.850008	0.434382	0.566688	0.864648	1.28922	1.51616	1.03034	1.6759	1.43552	0.972853	2.75933	2.55885	2.31268
Phosphatidyl-serine synthesis	7.17835	2.32102	2.21236	1.48297	0.769312	1.03273	0.947655	1.44477	4.57297	1.16445	0.998544	2.91326	1.89165	1.53474	2.36092	0.730089	1.49099	1.95289	2.0664	1.06959	0.955581	1.39587	0.81644	1.68805	1.83641	1.19446	1.44004	0.638617	3.17264	0.6726	2.89126	2.9702	1.4625	1.55227	0.755466	1.03268	0.842548	0.432691	0.563873	0.857979	1.29388	1.51116	1.02877	1.68203	1.43183	0.97497	2.75818	2.56669	2.31885
Phosphatidyl-inositol synthesis	8.32739	2.74696	2.711	1.85677	1.05729	1.46125	1.26706	1.11802	5.2715	1.46261	1.17486	3.54176	2.3145	1.80205	2.89384	0.922235	1.84313	2.37334	2.41242	1.24124	1.17611	1.51886	0.861459	1.61382	2.01706	1.33899	1.77345	0.826318	3.4561	0.788686	3.04398	3.12467	1.955	1.81247	0.801813	0.87298	0.775984	0.543372	0.703122	1.08414	1.78467	2.0884	1.35974	2.17748	1.75615	1.24389	3.73213	3.55231	3.09797
Cardiolipin synthesis	7.71587	2.51032	2.28491	1.54748	0.831381	1.14913	1.01502	1.42905	4.70006	1.23601	1.06889	3.08824	2.01752	1.61153	2.56133	0.765213	1.56149	2.04244	2.12981	1.12132	1.01217	1.42406	0.843727	1.62469	1.82619	1.20833	1.50192	0.647413	3.21402	0.66739	2.9664	3.02742	1.57429	1.64394	0.784257	1.04888	0.831271	0.426662	0.579169	0.908996	1.37182	1.6221	1.12125	1.79507	1.52945	1.01619	2.99278	2.79098	2.50457
Triacylglycerol synthesis	6.81875	2.31105	2.08329	1.44495	0.800043	1.10209	0.969108	1.31088	4.31392	1.17369	1.07298	2.78834	1.897	1.49963	2.24392	0.733926	1.47942	1.94106	1.98094	1.07246	0.954521	1.29131	0.699506	1.39697	1.70848	1.10714	1.28644	0.589003	2.72007	0.583249	2.58582	2.67147	1.45383	1.49746	0.778005	1.04623	0.753984	0.421316	0.529286	0.840069	1.30315	1.48547	1.08965	1.65851	1.40504	0.972575	2.73307	2.55989	2.34025
Sphingomyelin synthesis	7.09927	2.34283	2.10981	1.42452	0.758782	1.04851	0.941341	1.39702	4.33406	1.18206	1.0299	2.97793	1.87363	1.50788	2.38434	0.682298	1.43988	1.88006	1.94821	1.05231	0.929096	1.44367	0.790872	1.6461	1.73282	1.1792	1.44298	0.580089	3.44067	0.8241	3.12021	3.20102	1.4632	1.54953	0.736977	1.0051	0.776277	0.393093	0.561361	0.863602	1.26135	1.55213	1.05566	1.69683	1.46897	0.977386	2.83824	2.55406	2.32866
Ceramide synthesis	7.46382	2.51194	2.21698	1.53653	0.830066	1.20119	1.01768	1.49241	4.38633	1.20061	0.925109	3.0148	1.98576	1.61934	2.54208	0.755209	1.53658	1.96709	2.06373	1.11596	0.981919	1.43192	0.866302	1.66928	1.80052	1.21538	1.52587	0.61832	3.39694	0.771621	3.15215	3.19301	1.56761	1.63636	0.788544	1.03455	0.852462	0.411085	0.603128	0.939803	1.34652	1.57893	1.10628	1.7661	1.53298	1.03717	2.83621	2.59884	2.38897
Palmitate synthesis	9.46617	3.38102	3.10999	2.26317	1.29041	1.87737	1.50696	1.18459	5.48055	1.58683	1.40229	4.13368	2.76818	2.31671	3.4173	1.14953	2.30616	2.77892	2.83526	1.52222	1.43048	1.70175	1.02999	1.60887	2.0118	1.38204	1.87441	0.852976	3.49574	0.86864	3.17041	3.17913	2.08395	1.95095	0.844072	0.930907	0.80596	0.530619	0.756924	1.38426	2.07005	2.36623	1.7112	2.54196	2.16829	1.59431	4.13919	3.83743	3.52877
Palmitate degradation	6.337	2.15623	2.02254	1.48764	0.864753	1.19128	0.914956	0.927534	3.82643	0.935369	1.01209	2.5669	1.67411	1.36656	2.11979	0.766352	1.47561	1.71928	1.80314	0.916052	0.84793	1.21965	0.858815	1.21189	1.5943	1.04548	1.03653	0.448327	3.0713	0.675612	2.81862	2.7029	1.47194	1.39291	0.572512	0.796529	0.479915	0.491431	0.589978	0.771941	1.29357	1.41071	1.00295	1.54225	1.30833	0.934426	2.6449	2.40279	2.21624
Palmitolate synthesis	7.46776	2.76989	2.3881	1.75329	1.01898	1.43075	1.18695	1.01912	4.12264	1.23816	1.15293	3.19071	2.14415	1.81739	2.64641	0.892361	1.80638	2.18923	2.21638	1.16907	1.08858	1.42524	0.826304	1.36893	1.73122	1.13539	1.43905	0.63381	2.83874	0.737116	2.51795	2.55661	1.68358	1.57096	0.685182	0.776075	0.668568	0.47232	0.641775	1.05742	1.63617	1.83789	1.34781	2.02991	1.69607	1.25215	3.25617	3.00093	2.79499
Palmitolate degradation	6.30488	2.14555	2.00785	1.47624	0.860342	1.18742	0.912553	0.913533	3.7833	0.910681	1.01	2.54318	1.6627	1.34745	2.09805	0.761562	1.4633	1.7041	1.78853	0.911379	0.841101	1.20633	0.852601	1.17329	1.56756	1.02725	1.02506	0.434987	3.04152	0.658503	2.79505	2.68326	1.46415	1.38709	0.572512	0.790287	0.474664	0.491431	0.589978	0.765482	1.28277	1.39673	0.991526	1.53057	1.2929	0.926415	2.60699	2.37364	2.19367
cis-vaccenic acid synthesis	7.5915	2.7372	2.45117	1.7872	1.0398	1.44325	1.18978	0.993323	4.31897	1.29458	1.13646	3.26946	2.18832	1.83599	2.70808	0.90128	1.83447	2.23468	2.25794	1.19058	1.12107	1.42328	0.80924	1.34982	1.68455	1.12037	1.47727	0.65144	2.79104	0.717095	2.49777	2.54617	1.66653	1.55278	0.681202	0.756539	0.671675	0.461541	0.638844	1.08996	1.66541	1.9019	1.36146	2.07208	1.73969	1.28213	3.3153	3.06884	2.8437
cis-vaccenic acid degradation	6.1499	2.09054	1.95637	1.43839	0.838282	1.15697	0.889154	0.890109	3.7328	0.896715	0.987708	2.47985	1.62006	1.3129	2.04614	0.74564	1.42939	1.6604	1.74455	0.891616	0.819535	1.18828	0.832618	1.14321	1.53098	1.00612	1.00065	0.423833	2.97161	0.643497	2.72699	2.61966	1.42848	1.35153	0.565912	0.770023	0.462493	0.47883	0.578457	0.745854	1.25349	1.36279	0.966102	1.49132	1.26163	0.902661	2.54202	2.31638	2.13742
Elaidate synthesis	7.32086	2.71165	2.33888	1.71677	0.99759	1.3997	1.16174	1.00125	4.04518	1.21308	1.12804	3.13123	2.10517	1.78347	2.59633	0.873548	1.7716	2.14954	2.17467	1.14648	1.06634	1.40284	0.80974	1.34834	1.69646	1.11406	1.41019	0.620079	2.77781	0.721361	2.4647	2.50333	1.64678	1.53657	0.670446	0.761895	0.655588	0.462259	0.62881	1.03545	1.60244	1.80186	1.31924	1.98984	1.66211	1.22561	3.18983	2.93911	2.7404
Elaidate degradation	6.1499	2.09054	1.95637	1.43839	0.838282	1.15697	0.889154	0.890109	3.7328	0.896715	0.987708	2.47985	1.62006	1.3129	2.04614	0.74564	1.42939	1.6604	1.74455	0.891616	0.819535	1.18828	0.832618	1.14321	1.53098	1.00612	1.00065	0.423833	2.97161	0.643497	2.72699	2.61966	1.42848	1.35153	0.565912	0.770023	0.462493	0.47883	0.578457	0.745854	1.25349	1.36279	0.966102	1.49132	1.26163	0.902661	2.54202	2.31638	2.13742
Linolenate degradation	6.1499	2.09054	1.95637	1.43839	0.838282	1.15697	0.889154	0.890109	3.7328	0.896715	0.987708	2.47985	1.62006	1.3129	2.04614	0.74564	1.42939	1.6604	1.74455	0.891616	0.819535	1.18828	0.832618	1.14321	1.53098	1.00612	1.00065	0.423833	2.97161	0.643497	2.72699	2.61966	1.42848	1.35153	0.565912	0.770023	0.462493	0.47883	0.578457	0.745854	1.25349	1.36279	0.966102	1.49132	1.26163	0.902661	2.54202	2.31638	2.13742
Linoleate degradation	6.1499	2.09054	1.95637	1.43839	0.838282	1.15697	0.889154	0.890109	3.7328	0.896715	0.987708	2.47985	1.62006	1.3129	2.04614	0.74564	1.42939	1.6604	1.74455	0.891616	0.819535	1.18828	0.832618	1.14321	1.53098	1.00612	1.00065	0.423833	2.97161	0.643497	2.72699	2.61966	1.42848	1.35153	0.565912	0.770023	0.462493	0.47883	0.578457	0.745854	1.25349	1.36279	0.966102	1.49132	1.26163	0.902661	2.54202	2.31638	2.13742
gamma-Linolenate synthesis	0.312393	0.0211378	0.0394794	0.0194941	0.0109706	0.00740916	0.00740916	0.0394794	0.627256	0.123891	0.0524688	0.165098	0.06787	0.0178307	0.114867	0.0524688	0.0595929	0.0227622	0.0550363	0.0759516	0.0306111	0.174851	0.0263149	0.108988	0.0805058	0.076847	0.0595412	0.0109706	0.166946	0.0300188	0.119337	0.152004	0.0693019	0.0491571	0.148557	0.0127177	0.014443	0.0182098	0.0883174	0.0394794	0.0506292	0.0838751	0.0161472	0.0437098	0.0595412	0.014443	0.0911231	0.105079	0.0643237
gamma-Linolenate degradation	6.30488	2.14555	2.00785	1.47624	0.860342	1.18742	0.912553	0.913533	3.7833	0.910681	1.01	2.54318	1.6627	1.34745	2.09805	0.761562	1.4633	1.7041	1.78853	0.911379	0.841101	1.20633	0.852601	1.17329	1.56756	1.02725	1.02506	0.434987	3.04152	0.658503	2.79505	2.68326	1.46415	1.38709	0.572512	0.790287	0.474664	0.491431	0.589978	0.765482	1.28277	1.39673	0.991526	1.53057	1.2929	0.926415	2.60699	2.37364	2.19367
Arachidonate synthesis	7.44213	2.81897	2.43976	1.76511	1.02399	1.3974	1.21176	1.02628	4.18196	1.24581	1.18401	3.26622	2.1117	1.80333	2.67643	0.893885	1.82682	2.20671	2.23285	1.1975	1.0946	1.46456	0.853357	1.46504	1.80989	1.17194	1.44425	0.668203	2.86423	0.75691	2.53038	2.57496	1.68923	1.57358	0.691916	0.769753	0.648344	0.486748	0.644008	1.07142	1.64216	1.82718	1.34667	2.03209	1.7032	1.27121	3.288	3.03409	2.79845
Arachidonate degradation	6.67462	2.27315	2.13283	1.56879	0.912203	1.25663	0.965195	0.975539	4.01946	0.983948	1.06587	2.72946	1.76504	1.45629	2.25748	0.808398	1.55662	1.81231	1.90108	0.966189	0.894458	1.28252	0.904232	1.27706	1.67558	1.09982	1.09536	0.463359	3.22792	0.701271	2.95949	2.83949	1.5471	1.46413	0.600571	0.837944	0.503776	0.517611	0.620635	0.822614	1.36373	1.48769	1.05827	1.62608	1.37976	0.984209	2.78801	2.53348	2.33652
Synthesis of malonyl-coa	9.07212	2.70681	2.75178	1.9598	1.05236	1.66005	1.35441	0.861991	5.06269	1.44976	0.939159	3.8383	2.48642	2.05092	3.236	0.990597	2.01135	2.54729	2.48694	1.33729	1.31258	1.23837	0.565905	1.17353	1.51693	1.03602	1.54139	0.56346	3.74252	0.728413	3.63041	3.61485	1.54228	1.41752	0.655903	0.959119	0.618408	0.477988	0.617316	1.30798	1.83233	2.27551	1.54465	2.35527	2.13915	1.29179	3.6797	3.44512	3.26223
Synthesis of palmitoyl-CoA	7.45854	2.20689	2.24597	1.5971	0.857484	1.34096	1.09913	0.736157	4.19298	1.18671	0.762881	3.18537	2.07493	1.70571	2.67737	0.805396	1.66431	2.1264	2.06581	1.1048	1.07209	1.07857	0.472218	1.03144	1.25394	0.868141	1.26696	0.456695	3.0256	0.591507	2.93929	2.93436	1.24675	1.14557	0.532083	0.797727	0.514221	0.388318	0.508118	1.0646	1.49629	1.87091	1.25393	1.93757	1.75171	1.05034	3.01124	2.81224	2.68831
Taurochenodeoxycholate synthesis	0.815712	0.303186	0.0574841	0.0977723	0.0429796	0.0226581	0.0163938	0.162087	0.570263	0.135606	0.0709948	0.0365866	0.0169889	0.0353992	0.0286101	0.0360714	0.0181679	0.0536249	0.0621361	0.00123688	0.0320525	0.182897	0.0200364	0.382727	0.311466	0.109796	0.212593	0.167098	0.662094	0.184162	0.576404	0.658272	0.156975	0.153221	0.0684272	0.118579	0.0819406	0.0675325	0.0703471	0.0215562	0.0215562	0.0315724	0.0524609	0.0421901	0.0502994	0.0130055	0.0942152	0.0830177	0.109946
Glycochenodeoxycholate synthesis	1.0124	0.302774	0.102629	0.12131	0.0666567	0.0325759	0.0295663	0.18051	0.722039	0.154724	0.0836506	0.106965	0.095614	0.0639118	0.0874325	0.0439739	0.0467667	0.0936008	0.103537	0.0124171	0.035492	0.206203	0.049702	0.379568	0.33922	0.145552	0.239651	0.15097	0.720907	0.191977	0.618472	0.681799	0.173382	0.153769	0.0706889	0.113227	0.0933203	0.060948	0.084211	0.0306146	0.0369791	0.0719285	0.0537877	0.0744784	0.0742305	0.0306841	0.177817	0.1328	0.153619
tauro-cholate synthesis	1.0124	0.302774	0.102629	0.0561952	0.0666567	0.0325759	0.0295663	0.18051	0.722039	0.154724	0.0836506	0.106965	0.095614	0.0639118	0.0874325	0.0439739	0.0467667	0.0936008	0.103537	0.0124171	0.035492	0.206203	0.049702	0.379568	0.33922	0.145552	0.239651	0.15097	0.720907	0.191977	0.618472	0.681799	0.173382	0.153769	0.0706889	0.113227	0.0933203	0.060948	0.084211	0.0306146	0.0369791	0.0719285	0.0537877	0.0744784	0.0742305	0.0306841	0.177817	0.1328	0.153619
glyco-cholate synthesis	1.0124	0.302774	0.102629	0.0561952	0.0666567	0.0325759	0.0295663	0.18051	0.722039	0.154724	0.0836506	0.106965	0.095614	0.0639118	0.0874325	0.0439739	0.0467667	0.0936008	0.103537	0.0124171	0.035492	0.206203	0.049702	0.379568	0.33922	0.145552	0.239651	0.15097	0.720907	0.191977	0.618472	0.681799	0.173382	0.153769	0.0706889	0.113227	0.0933203	0.060948	0.084211	0.0306146	0.0369791	0.0719285	0.0537877	0.0744784	0.0742305	0.0306841	0.177817	0.1328	0.153619
Synthesis of thromboxane from arachidonate	0.799582	0.455804	0	0.455804	0	0	0.0767359	0.498315	0	1.0571	0	1.67217	0.512234	0.402489	0.706462	0	0.217375	0.563693	1.5129	0.0214361	0.604836	0.217375	0	0.149032	0.53254	0	10.8426	5.58559	0.934838	0.253531	0.235753	1.19851	0.149032	0.0632359	0.53254	0.0836231	0.0767359	0.149032	0.458566	0.149032	1.15507	0.913238	0.563693	1.5549	0.913238	0.343778	1.24592	1.43529	2.08587
Synthesis of galactosyl glucosyl ceramide (link with ganglioside metabolism)	9.25189	3.03508	3.01396	2.13643	1.21593	1.71318	1.40822	1.20782	5.46816	1.57814	1.23647	4.02824	2.60797	2.1323	3.36227	1.08646	2.22113	2.81093	2.88888	1.47756	1.36158	1.66904	0.962426	1.7482	2.14159	1.47529	1.7645	0.675238	4.03694	0.964613	3.55995	3.6246	2.01998	1.86524	0.767855	0.895988	0.771188	0.522291	0.720037	1.25219	1.97296	2.28219	1.5944	2.4312	2.12064	1.41099	3.96655	3.67482	3.34153
Synthesis of glucocerebroside	8.31622	2.99985	2.97193	2.10848	1.20264	1.6228	1.34132	1.34887	4.925	1.37386	1.34356	3.78193	2.48422	1.9697	3.12482	1.02023	2.11093	2.516	2.63945	1.35594	1.24807	1.79206	1.18576	1.96288	2.34186	1.57348	1.71953	0.720547	3.84805	0.945257	3.31639	3.34427	2.19601	2.02276	0.794072	0.924083	0.790686	0.588944	0.771246	1.10257	1.89866	2.1404	1.46665	2.28677	1.92266	1.40726	3.88356	3.5918	3.21499
Synthesis of globoside (link with globoside metabolism)	7.51185	2.67083	2.62745	1.86749	1.04842	1.41761	1.18826	1.16567	4.25379	1.18147	1.16055	3.42887	2.2174	1.7688	2.84657	0.903737	1.87079	2.27773	2.38457	1.19166	1.13393	1.58245	1.02311	1.69951	2.02366	1.36127	1.52553	0.655778	3.79166	1.01142	3.20352	3.2366	2.07259	1.91111	0.744507	0.869102	0.765982	0.546338	0.730587	0.97993	1.68479	1.91211	1.32921	2.04869	1.73554	1.242	3.48128	3.2275	2.88874
NAD synthesis from nicotinamide	7.80274	1.80044	2.02352	0.884829	0.259974	0.29065	0.955923	0.100685	1.37327	0.227902	0	4.83029	2.49452	1.89849	4.73937	0.884829	1.15783	2.15708	2.84722	1.55549	1.59199	1.38432	0.165623	0.165623	0.227902	0.227902	0.42059	0.0340141	0.866434	0.227902	0.587505	0.42059	0.42059	0.495442	0.0340141	0.578323	0.227902	0	0.133365	1.04768	0.73627	1.71569	1.59199	1.2839	2.14259	0.836283	3.52496	3.32485	2.96501
Synthesis of coenzyme A	7.49708	1.47021	0.943504	1.04218	0.338092	0.564959	0.381662	0.694096	3.99452	0.380972	0.407419	2.09525	1.36524	1.14683	1.58884	0.37216	1.40662	1.07512	0.942173	0.376778	0.283717	0.904597	0.432584	1.42908	1.27377	0.8632	2.20386	0.429554	3.48167	0.544928	2.99003	3.74032	1.02916	0.843316	0.308079	0.450511	0.287345	0.178692	0.321854	0.273809	0.818115	0.797519	0.262479	0.998972	0.82542	0.364017	1.69515	1.26304	1.71322
Synthesis of ubiquinone from tyrosine	7.5884	1.20114	1.29833	0.598675	0.356635	0.594955	0.489568	0.51971	2.4704	0.250692	0.417337	1.78691	1.10528	0.677507	1.66697	0.390707	0.7133	1.15749	1.50658	0.61568	0.453681	0.886517	0.527362	0.974509	1.07559	0.522131	0.664981	0.18764	2.22548	0.273604	2.04795	1.86948	1.03561	1.07179	0.194959	0.346556	0.124899	0.121648	0.20695	0.370729	0.60299	0.750397	0.586505	1.02871	0.944563	0.556152	1.91532	1.5731	1.43753
Tetrahydrofolate synthesis	4.72782	0.561752	0.296621	0.102834	0.102834	0.102834	0	0.201605	1.94344	0.476462	0.296621	1.46646	0.724071	0.388158	0.388158	0.201605	0.296621	0.949351	0.801442	0.296621	0.102834	1.089	2.03813	1.02015	1.156	0.724071	0.201605	0.201605	2.30239	0.102834	1.84503	2.30239	0.388158	0.87649	0.201605	0.388158	0.388158	0.102834	0.201605	0.201605	0.388158	0.296621	0.102834	0.561752	0.102834	0.296621	1.22125	1.089	0.561752
Pyridoxal-phosphate synthesis	4.39025	0.605835	1.63757	1.30786	0.330295	0.698451	0.742898	0.541102	1.44766	0.0671232	0.253653	3.49684	2.35554	1.79253	2.77994	0.637282	1.0123	1.24416	1.629	1.09717	0.683368	0.385549	0.0450478	0.193766	0.213969	0.08891	0.473753	0.330295	3.02761	0.367333	2.68696	3.11439	0.213969	0.541102	0.490847	0.948922	0.541102	0.403567	0.757454	0.828387	1.29741	1.61173	1.02469	1.48554	1.53171	0.771885	2.21052	2.38309	2.07812
Synthesis of bilirubin	13.2628	2.73077	2.22866	1.66591	0.526065	1.59681	0.864565	2.4869	9.27303	1.79906	1.2028	3.52582	1.87051	1.43063	3.05365	0.549864	1.40575	2.14	2.11992	1.39869	0.917758	1.46015	0.62554	1.42461	2.82265	1.60419	3.47113	8.6058	7.70127	1.38812	8.49444	7.17836	1.52292	2.32726	1.31666	2.02448	0.380314	1.19194	1.19515	0.61859	1.45526	1.59801	1.13454	2.01171	1.67164	0.746994	3.71403	3.73962	2.80362
Heme synthesis	11.4387	3.47756	3.29447	2.33526	1.28243	1.84039	1.57497	2.15164	7.14063	1.89131	1.28393	4.71764	3.06329	2.29903	4.00876	1.19422	2.45486	2.93315	3.06254	1.61884	1.53703	2.16793	1.23857	2.61633	2.7818	1.71563	2.19974	0.87303	5.90646	1.51912	5.0381	5.05156	2.61858	2.70886	1.04164	1.25446	1.09316	0.770718	1.02342	1.24208	2.22505	2.46046	1.68866	2.62273	2.21089	1.63548	4.61877	4.22894	3.83733
Phosphatidyl-inositol to glucosaminyl-acylphosphatidylinositol	5.09367	0.771897	0.861303	0.229974	0.0438825	0.300912	0.152328	0.849848	2.3562	0.262473	0.0368052	2.53692	1.39425	0.409979	2.09873	0.0910488	0.532892	0.874291	0.997674	0.344435	0.545103	0.575266	0.532892	0.816365	1.06397	0.443645	0.664964	0.0577721	1.87217	0.28814	2.33538	1.81214	0.920746	1.03338	0.205278	0.779499	0.714524	0.17256	0.0645888	0.17278	0.942471	1.08004	0.146343	0.959441	1.14345	0.14534	1.98198	2.22145	2.50623
Glucosaminyl-acylphosphatidylinositoll to deacylated-glycophosphatidylinositol (GPI)-anchored protein	2.58315	0.501104	0.643476	0.24465	0.05636	0.0732823	0.264604	0.25859	1.26037	0.161893	0.0721707	0.712648	0.428721	0.26893	0.564487	0.140937	0.295158	0.416381	0.390125	0.139857	0.219437	0.409349	0.0816249	0.407293	0.45964	0.330317	0.481526	0.128158	1.11322	0.24605	0.764587	0.88595	0.27616	0.166909	0.10728	0.156587	0.0886333	0.071132	0.15265	0.126728	0.325622	0.421905	0.168034	0.396911	0.368128	0.152894	0.797215	0.789735	0.552433
Degradation of n2m2nmasn	3.73943	1.38327	0.806542	0.436528	0.131173	0.112627	0.362256	0.793465	2.18825	0.658581	0.417592	0.850192	0.767453	0.408874	0.805192	0.193331	0.719008	1.09688	0.810336	0.46536	0.17175	0.938292	0.131231	0.735848	1.11663	0.876119	3.8793	1.98076	3.95484	1.46585	3.35074	3.70958	0.804764	1.03089	0.445619	0.92532	0.56258	0.548222	0.609968	0.184967	0.890084	0.975532	0.183351	0.77219	0.531522	0.243835	1.84636	1.73982	1.74594
Biosynthesis of m4mpdol_U	4.38127	1.18588	0.97225	0.741829	0.450453	0.397918	0.538706	0.237317	2.57195	0.234384	0.0878289	1.79059	1.227	0.923595	1.5046	0.420208	0.925222	1.25465	1.19698	0.46609	0.53186	0.941287	0.206748	0.832516	0.793089	0.527313	0.819575	0.0975747	2.47395	0.337965	2.02176	2.30907	0.314806	0.408712	0.257895	0.396213	0.144476	0.257806	0.238803	0.544721	0.63366	0.898087	0.618396	1.04451	1.05029	0.476358	1.56617	1.36598	1.36593
Biosynthesis of g3m8masn	4.87719	0.93286	0.920403	0.652839	0.189642	0.365673	0.395882	0.857004	3.23108	0.539019	0.571796	1.54749	1.008	0.668207	1.22066	0.22661	0.576895	0.784403	0.822961	0.440776	0.467308	1.03535	0.3698	1.25805	1.43719	0.867931	1.00877	0.327841	2.58625	0.455493	2.05477	1.96563	0.810916	0.723665	0.305342	0.410521	0.180138	0.219053	0.405785	0.24489	0.402414	0.63673	0.419733	0.524868	0.582467	0.253004	1.33235	1.33134	1.15441
Degradation of s2l2fn2m2masn	2.92424	0.917011	0.601751	0.298818	0.102464	0.0918663	0.235549	0.702756	1.75506	0.442757	0.393717	0.619519	0.497294	0.284423	0.594861	0.148571	0.491813	0.711208	0.599362	0.28863	0.138217	0.748435	0.114912	0.581351	0.876613	0.673688	2.51771	1.31472	2.71943	0.940501	2.29314	2.48883	0.578992	0.682789	0.282952	0.707132	0.426238	0.366492	0.463979	0.137308	0.580201	0.615812	0.109382	0.521015	0.342111	0.156359	1.18929	1.11347	1.10041
Keratan sulfate biosynthesis from O-glycan (core 2-linked)	0.827048	0.213957	0.528581	0.239741	0.135887	0.0606216	0.14097	0.188395	0.725124	0.162679	0.0543978	0.416099	0.344119	0.375903	0.348672	0.138967	0.345997	0.511242	0.405986	0.174512	0.167857	0.578096	0.0823984	0.254599	0.361979	0.360662	0.359481	0.177418	0.776394	0.149093	0.674373	0.66221	0.177803	0.195665	0.118211	0.287304	0.169144	0.0910152	0.0776513	0.116809	0.153376	0.218116	0.145412	0.283832	0.200179	0.0710211	0.398642	0.397855	0.322488
Keratan sulfate biosynthesis from O-glycan (core 4-linked)	0.827048	0.213957	0.528581	0.239741	0.135887	0.0606216	0.14097	0.188395	0.725124	0.162679	0.0543978	0.416099	0.344119	0.375903	0.348672	0.138967	0.345997	0.511242	0.405986	0.174512	0.1316	0.578096	0.0823984	0.254599	0.361979	0.360662	0.359481	0.177418	0.776394	0.149093	0.674373	0.66221	0.177803	0.195665	0.118211	0.287304	0.169144	0.0910152	0.0776513	0.116809	0.153376	0.218116	0.145412	0.283832	0.200179	0.0710211	0.398642	0.397855	0.322488
Keratan sulfate degradation	0.404544	0.0805947	0.0884942	0.0403633	0.0180052	0.0238181	0.0233003	0.129348	0.431428	0.0700053	0.0853941	0.105392	0.0627831	0.0534892	0.114311	0.0267716	0.0536955	0.0743177	0.0730384	0.0319146	0.028033	0.124275	0.0231465	0.140614	0.170888	0.112778	0.438582	0.178731	0.370791	0.0867415	0.286233	0.24961	0.114686	0.101225	0.0378747	0.111514	0.0812511	0.0510697	0.0794551	0.0269999	0.0668167	0.0557357	0.0267294	0.0766897	0.0414927	0.028919	0.112474	0.106307	0.10501
Keratan sulfate biosynthesis from N-glycan	0.610872	0.248509	0.189121	0.0923262	0.0464455	0.0276045	0.0536048	0.0983572	0.394304	0.0585992	0.0471288	0.244159	0.172905	0.165011	0.210348	0.0814909	0.193594	0.240833	0.207729	0.091168	0.0869277	0.47596	0.0525605	0.171682	0.318365	0.349368	0.254467	0.170835	0.495405	0.111108	0.418663	0.355621	0.153534	0.171949	0.0885846	0.134178	0.0538756	0.0594831	0.0515083	0.0921086	0.091591	0.129898	0.110411	0.184835	0.120433	0.0543	0.242683	0.233028	0.233893
[truncated: 409 more columns]
