# Supplementary material for: Model-based assessment of mammalian cell metabolic functionalities using omics data
Source: Cell Rep Methods. 2021 Jun 30;1(3):100040. doi: 10.1016/j.crmeth.2021.100040 (PMC8577426; doi:10.1016/j.crmeth.2021.100040)
Supplement: Table S6. List of tasks associated with neurotransmitter synthesis, related to Figure 5D [file mmc7.xlsx]

## Sheet: Sheet1
List of tasks for neurotransmitters
Task associated with neurotransmitter synthesis	List of reactions identified for each task
arginine from glutamine	ARGSL','ARGSS','CBPSam','CITRtm','G5SDym','GLU5Km','GLUNm','OCBTm','ORNTArm'
arginine from aspartate	ARGSL','ARGSS'
arginine from creatine	GLYAMDTRc','GACMTRc'
asparagine from glutamate	ASPTA','ASNS1'
glutamate from aspartate	ASPTA'
glutamate from alanine	ALATA_L'
GABA from glutamate	GLUDC'
glycine from glucose	FBA','GAPD','GHMT2r','HEX1','PFK','PGCD','PGI','PGK','PSERT','PSP_L','TPI'
glycine from serine	'GHMT2r'
dopamine from tyrosine	3HLYTCL','TYRDOPO'
noradrenaline from dopamine	DOPABMO'
adrenaline from tyrosine	3HLYTCL','DOPABMO','NORANMT','TYRDOPO'
adrenaline from noradrenaline	NORANMT'
serotonin from tryptophan	5HLTDL','TRPHYDRO2'
histamine from histidine	HISDC'
adenosine from methionine	METAT','AMETtn','DNAMTn','AHCYStn','AHCi'
adenosine from amp	NTD7
adenosine from selenomethionine	SELMETAT','SEASMETtn','DNAMTSEn','SEAHCYStn','SEAHCYSHYD'
nitric oxide from arginine	NOS1','NOS2'
