# Supplementary material for: Model-based assessment of mammalian cell metabolic functionalities using omics data
Source: Cell Rep Methods. 2021 Jun 30;1(3):100040. doi: 10.1016/j.crmeth.2021.100040 (PMC8577426; doi:10.1016/j.crmeth.2021.100040)
Supplement: Table S7. Repartition of the samples from ROSMAP dataset among each identified metabolic subcluster for each patient, related to Figure 6 [file mmc8.xlsx]

## Sheet: Sheet1
			Excitatory Neurons										Inhibitory Neurons																		Astrocytes										Microglia						Oligodendrocytes
AD				6.7105	13.28	107.712	91.276	0.844718	-1.92865e-16	17.8382	-1.92865e-16			5.151	2.44732	20.5387	7.36405	0.0238928	0.180897	1.79892	0.253786	0.576819	0.00880297	7.85028	4.76641	0.000343463	-9.64327e-17	0.110996	1.87079e-08			1.53132	0.169325	0.334437	0.101048	2.20067	1.1591	0.0981233	0.00649722			0.424693	0.307012	0.025157	0.619171			2.05066e-08	1.32184
noAD				6.94559e-08	1.61525e-14	-1.92865e-16	0	0.0605362	105.946	-1.92865e-16	38.7942			2.11928e-06	0.00118981	2.41082e-16	1.04902e-08	1.11691	0.410577	0.00358657	0.296643	0.11466	1.62265	3.02873e-09	5.21386e-06	2.87579	22.0478	0.553728	7.25078			0.00985678	0.416751	0.240203	0.626446	0.00180026	0.0229339	0.637455	1.746			0.180943	0.263358	1.13128	0.0994313			7.23362	0.0191995
				Percentage of samples in each subcluster										Percentage of samples in each subcluster																		Percentage of samples in each subcluster										Percentage of samples in each subcluster						Percentage of samples in each subcluster
PatientID	pathology		Number of Samples	M1	M2	M3	M4	M5	M6	M7	M8		Number of Samples	M1	M2	M3	M4	M5	M6	M7	M8	M9	M10	M11	M12	M13	M14	M15	M16		Number of Samples	M1	M2	M3	M4	M5	M6	M7	M8		Number of Samples	M1	M2	M3	M4		Number of Samples	M1	M2
20179164	noAD		402	6.46766	1.99005	0.995025	0.248756	1.24378	38.5572	0	50.4975		119	4.20168	3.36134	0	0	0.840336	2.52101	0.840336	0.840336	3.36134	13.4454	0.840336	1.68067	2.52101	42.0168	2.52101	21.0084		32	0	3.125	31.25	12.5	0	0	15.625	37.5		14	64.2857	7.14286	0	28.5714		137	13.1387	10.219
10536568	noAD		1009	6.24381	7.4331	0.396432	0.99108	5.84737	53.221	0.792864	25.0743		333	4.8048	8.10811	0.900901	1.2012	0.600601	4.5045	0.600601	1.5015	6.60661	17.1171	1.2012	2.7027	6.60661	23.4234	2.7027	17.4174		47	25.5319	6.38298	25.5319	12.766	10.6383	0	17.0213	2.12766		32	65.625	21.875	3.125	9.375		280	38.5714	14.2857
20104101	noAD		632	5.37975	1.89873	0.791139	1.10759	0.949367	22.3101	0.316456	67.2468		143	4.1958	2.0979	0	0	1.3986	0.699301	0	0	1.3986	4.1958	0	4.1958	0.699301	31.4685	2.0979	47.5524		53	0	0	1.88679	18.8679	1.88679	7.54717	13.2075	56.6038		44	22.7273	27.2727	15.9091	34.0909		278	6.11511	10.0719
20149910	noAD		639	4.69484	5.47731	0.625978	1.56495	2.66041	54.9296	0.469484	29.5775		129	3.10078	2.32558	0.775194	0	1.55039	6.97674	0	1.55039	0.775194	5.42636	0	0	5.42636	56.5891	0.775194	14.7287		23	0	8.69565	4.34783	34.7826	13.0435	8.69565	8.69565	21.7391		12	33.3333	41.6667	8.33333	16.6667		115	20	8.69565
11342432	noAD		725	5.51724	2.89655	0.827586	1.7931	2.34483	38.3448	1.10345	47.1724		355	1.97183	3.66197	1.12676	4.22535	0.84507	3.38028	0.84507	1.97183	1.40845	7.60563	2.25352	5.35211	2.53521	26.7606	2.25352	33.8028		55	3.63636	3.63636	0	18.1818	3.63636	5.45455	16.3636	49.0909		43	27.907	39.5349	6.97674	25.5814		281	19.573	13.1673
10260309	noAD		415	6.74699	1.68675	1.44578	1.20482	1.44578	33.012	0.963855	53.494		208	0.480769	1.92308	0	0	0.480769	1.92308	0	0.961538	2.88462	11.5385	0	2.40385	1.44231	37.0192	0.961538	37.9808		92	10.8696	7.6087	26.087	16.3043	9.78261	3.26087	11.9565	14.1304		102	36.2745	41.1765	13.7255	8.82353		292	20.2055	17.4658
20275399	noAD		586	6.48464	3.58362	1.53584	1.19454	1.87713	39.5904	1.02389	44.7099		108	3.7037	1.85185	0.925926	2.77778	0.925926	1.85185	0	0.925926	1.85185	16.6667	1.85185	9.25926	2.77778	25	0	29.6296		19	10.5263	0	5.26316	10.5263	0	5.26316	21.0526	47.3684		18	50	27.7778	5.55556	16.6667		386	15.0259	10.6218
11409232	noAD		312	15.7051	3.20513	1.92308	0.961538	1.92308	35.8974	0.641026	39.7436		55	7.27273	9.09091	0	0	1.81818	5.45455	0	1.81818	5.45455	9.09091	1.81818	7.27273	3.63636	20	1.81818	25.4545		5	0	0	0	20	0	0	20	60		21	33.3333	47.619	9.52381	9.52381		81	11.1111	4.93827
10222853	AD		813	4.18204	6.02706	1.10701	2.21402	2.46002	40.2214	0.738007	43.0504		311	3.53698	2.57235	0.321543	0.96463	0.643087	6.43087	0	1.28617	3.85852	8.68167	0.643087	4.18006	2.57235	26.6881	0.643087	36.9775		32	9.375	15.625	3.125	25	6.25	21.875	3.125	15.625		31	41.9355	25.8065	9.67742	22.5806		235	12.3404	18.7234
11200645	AD		481	7.27651	2.7027	2.079	1.2474	2.079	41.3721	0.623701	42.6195		145	0.689655	2.75862	0	0	0.689655	3.44828	0	0	2.06897	13.1034	0	2.06897	4.13793	33.7931	1.37931	35.8621		24	12.5	4.16667	12.5	8.33333	16.6667	0	20.8333	25		60	43.3333	31.6667	10	15		774	23.385	16.4083
11399871	noAD		408	6.37255	5.63725	1.47059	1.96078	2.20588	48.5294	0.735294	33.0882		132	15.9091	10.6061	3.78788	2.27273	2.27273	6.06061	0	1.51515	7.57576	15.1515	0	3.78788	1.51515	18.9394	1.51515	9.09091		38	7.89474	0	10.5263	13.1579	2.63158	5.26316	21.0526	39.4737		25	12	40	16	32		164	8.53659	7.31707
21142003	noAD		663	4.0724	3.77074	0.904977	2.86576	2.26244	28.356	0.904977	56.8627		242	5.3719	2.06612	2.89256	4.13223	2.06612	1.23967	1.23967	0.826446	2.47934	4.54545	1.65289	3.71901	1.65289	27.2727	1.65289	37.1901		65	9.23077	4.61538	15.3846	15.3846	3.07692	7.69231	12.3077	32.3077		45	22.2222	37.7778	17.7778	22.2222		661	13.1619	10.4387
20282398	AD		604	5.29801	2.98013	1.82119	1.98675	1.3245	29.8013	0.165563	56.6225		162	3.08642	3.08642	2.46914	2.46914	0	1.23457	0.617284	1.23457	3.7037	12.963	1.23457	11.1111	0.617284	21.6049	1.23457	33.3333		45	4.44444	0	0	17.7778	0	2.22222	8.88889	66.6667		44	38.6364	31.8182	11.3636	18.1818		125	5.6	8
21189544	AD		1222	4.66448	7.03764	1.80033	2.04583	2.61866	36.1702	1.30933	44.3535		384	4.94792	4.6875	3.125	1.30208	1.04167	3.125	0	0.78125	4.94792	8.59375	2.34375	5.20833	1.04167	18.2292	1.82292	38.8021		58	13.7931	1.72414	12.069	17.2414	3.44828	12.069	15.5172	24.1379		62	32.2581	48.3871	8.06452	11.2903		474	18.3544	8.64979
10101327	AD		426	5.6338	3.99061	1.40845	2.58216	1.87793	23.9437	2.8169	57.7465		65	10.7692	1.53846	1.53846	4.61538	4.61538	4.61538	0	1.53846	12.3077	6.15385	0	7.69231	0	13.8462	0	30.7692		71	7.04225	2.8169	9.85915	14.0845	4.22535	0	19.7183	42.2535		25	44	32	12	12		468	11.5385	10.0427
10288185	noAD		1536	5.27344	5.01302	1.36719	2.86458	3.125	43.2943	1.82292	37.2396		569	2.6362	5.44815	0.527241	1.05448	2.6362	3.69069	0.351494	2.28471	3.86643	9.31459	0.702988	1.75747	4.92091	29.7012	0.878735	30.2285		187	13.369	9.09091	19.2513	22.4599	4.81283	3.20856	14.4385	13.369		111	45.045	31.5315	12.6126	10.8108		808	31.0644	13.7376
20207013	noAD		1268	7.72871	3.07571	2.28707	1.97161	1.89274	35.3312	0.709779	47.0032		443	8.12641	7.22348	1.58014	1.58014	2.48307	2.7088	0.225734	0.451467	4.51467	13.7698	1.80587	7.44921	2.0316	20.316	2.0316	23.702		158	5.6962	2.53165	8.86076	10.7595	5.6962	7.59494	15.8228	43.038		105	28.5714	44.7619	13.3333	13.3333		776	15.4639	9.02062
20956867	noAD		292	5.47945	2.73973	2.73973	2.05479	0.342466	18.1507	0.684932	67.8082		137	0	1.45985	2.91971	0.729927	1.45985	0	0	2.18978	3.64964	3.64964	1.45985	10.219	0	20.438	0.729927	51.0949		143	6.29371	6.99301	16.0839	15.3846	4.1958	8.39161	13.986	28.6713		69	36.2319	26.087	23.1884	14.4928		636	17.6101	10.3774
20249897	noAD		530	4.90566	3.58491	3.01887	1.88679	2.07547	32.0755	1.32075	51.1321		68	13.2353	8.82353	2.94118	0	4.41176	1.47059	0	0	5.88235	14.7059	1.47059	8.82353	0	10.2941	0	27.9412		32	3.125	0	6.25	15.625	3.125	0	18.75	53.125		5	20	40	0	40		191	7.32984	5.75916
10514454	noAD		613	10.1142	5.0571	3.09951	1.95759	0.978793	26.4274	1.79445	50.571		160	10	6.875	7.5	3.75	1.875	0.625	0	0.625	4.375	13.125	1.875	10.625	0	13.75	1.875	23.125		134	3.73134	6.71642	10.4478	8.95522	8.20896	7.46269	7.46269	47.0149		73	32.8767	24.6575	17.8082	24.6575		995	16.3819	10.6533
11072071	noAD		726	8.53994	5.23416	1.65289	3.44353	3.0303	28.0992	1.92837	48.0716		224	9.82143	2.67857	2.67857	3.125	1.33929	2.23214	0.892857	1.78571	4.91071	12.0536	2.23214	7.14286	2.67857	18.3036	1.33929	26.7857		44	4.54545	0	6.81818	11.3636	4.54545	11.3636	27.2727	34.0909		55	34.5455	32.7273	12.7273	20		569	20.2109	10.8963
11399321	noAD		572	10.3147	3.67133	2.27273	3.14685	1.92308	8.39161	5.06993	65.2098		166	1.20482	0.60241	3.01205	1.20482	1.20482	0.60241	0	3.61446	0.60241	6.62651	2.40964	9.63855	0.60241	11.4458	1.20482	56.0241		21	19.0476	0	23.8095	23.8095	4.7619	9.52381	9.52381	9.52381		48	41.6667	29.1667	12.5	16.6667		547	26.5082	17.9159
11302830	AD		219	7.76256	4.10959	2.73973	2.73973	1.36986	25.5708	0.913242	54.7945		62	4.83871	3.22581	0	0	3.22581	0	0	1.6129	0	12.9032	1.6129	1.6129	3.22581	27.4194	0	40.3226		10	0	0	0	0	10	30	0	60		6	33.3333	33.3333	0	33.3333		35	17.1429	2.85714
11609672	AD		588	6.12245	4.59184	3.57143	2.04082	1.19048	20.2381	1.36054	60.8844		187	5.88235	4.27807	3.20856	4.27807	1.60428	2.6738	0.534759	2.6738	1.06952	14.4385	3.20856	10.1604	1.06952	9.09091	1.06952	34.7594		43	6.97674	2.32558	2.32558	13.9535	6.97674	9.30233	0	58.1395		26	38.4615	34.6154	15.3846	11.5385		321	8.41121	9.34579
11310718	AD		263	6.08365	7.60456	3.42205	3.04183	1.90114	41.0646	0.380228	36.5019		179	2.23464	4.46927	0	1.67598	2.23464	5.58659	0	1.67598	2.23464	5.58659	0.558659	3.91061	3.35196	37.9888	1.11732	27.3743		21	9.52381	14.2857	0	9.52381	9.52381	0	14.2857	42.8571		20	55	30	10	5		217	11.0599	9.67742
21412626	noAD		599	5.34224	6.34391	2.83806	3.67279	2.00334	19.1987	2.33723	58.2638		177	5.64972	1.69492	2.25989	3.38983	0	1.12994	0.564972	2.82486	5.08475	5.64972	1.69492	9.03955	0	10.7345	2.82486	47.4576		53	7.54717	1.88679	11.3208	16.9811	3.77358	5.66038	22.6415	30.1887		11	45.4545	18.1818	27.2727	9.09091		541	22.5508	8.87246
76647134	AD		802	10.0998	9.85037	1.87032	5.11222	6.3591	26.0599	4.73815	35.9102		210	16.6667	10.9524	6.19048	4.28571	2.85714	2.85714	1.42857	0.47619	7.14286	9.04762	5.2381	8.57143	0.952381	8.57143	0.47619	14.2857		88	11.3636	3.40909	22.7273	21.5909	10.2273	2.27273	12.5	15.9091		34	26.4706	47.0588	5.88235	20.5882		348	15.5172	4.88506
20112377	AD		667	11.994	4.1979	4.49775	2.54873	1.34933	26.2369	0.749625	48.4258		276	2.53623	3.26087	1.44928	0.724638	1.44928	2.17391	0	1.44928	3.98551	5.43478	2.17391	4.71014	1.44928	23.913	1.08696	44.2029		94	9.57447	2.12766	10.6383	20.2128	4.25532	7.44681	10.6383	35.1064		65	30.7692	41.5385	9.23077	18.4615		367	13.3515	10.3542
21135554	AD		1169	8.29769	9.40975	2.90847	4.27716	2.99401	29.4269	1.53978	41.1463		285	12.6316	9.47368	4.5614	3.15789	0.701754	3.50877	0.701754	1.40351	3.50877	10.8772	0.350877	7.01754	2.45614	15.7895	1.40351	22.4561		153	14.3791	7.18954	16.9935	12.4183	11.7647	3.92157	14.3791	18.9542		31	25.8065	29.0323	12.9032	32.2581		546	7.69231	9.15751
11345331	AD		623	9.4703	10.7544	2.24719	4.97592	6.90209	43.6597	2.24719	19.7432		138	8.69565	8.69565	2.17391	3.62319	2.17391	6.52174	0	1.44928	5.7971	16.6667	0.724638	2.89855	2.89855	23.1884	0	14.4928		114	21.9298	8.77193	23.6842	9.64912	13.1579	5.26316	10.5263	7.01754		25	44	28	12	16		326	19.3252	10.7362
21126823	noAD		1053	11.9658	11.301	4.2735	4.36847	8.35708	32.5736	4.5584	22.6021		334	10.1796	8.68263	5.98802	4.19162	2.09581	4.19162	0	2.39521	6.88623	11.0778	3.29341	5.68862	2.09581	13.7725	2.09581	17.3653		34	8.82353	14.7059	8.82353	26.4706	0	5.88235	20.5882	14.7059		13	46.1538	30.7692	15.3846	7.69231		308	30.5195	13.961
10261026	noAD		830	7.59036	5.06024	7.22892	3.85542	2.40964	19.5181	1.92771	52.4096		205	7.80488	5.85366	7.31707	4.39024	0.487805	1.95122	0.97561	0.97561	5.36585	7.80488	3.41463	10.2439	1.95122	13.6585	0.487805	27.3171		42	11.9048	7.14286	16.6667	16.6667	11.9048	7.14286	16.6667	11.9048		39	43.5897	35.8974	12.8205	7.69231		256	26.5625	17.9688
20173942	AD		548	9.85401	7.48175	6.0219	6.75182	4.92701	18.9781	4.74453	41.2409		164	9.7561	9.14634	4.87805	7.92683	2.43902	2.43902	0	1.21951	4.87805	14.0244	4.26829	12.1951	1.21951	9.14634	3.65854	12.8049		128	7.8125	3.90625	10.9375	15.625	4.6875	6.25	13.2812	37.5		73	23.2877	31.5068	17.8082	27.3973		319	15.3605	8.46395
11336574	AD		120	38.3333	8.33333	7.5	5.83333	6.66667	7.5	0.833333	25		23	4.34783	0	4.34783	0	0	0	0	0	0	0	0	8.69565	0	17.3913	4.34783	60.8696		16	0	0	6.25	6.25	0	0	25	62.5		33	18.1818	39.3939	12.1212	30.303		93	1.07527	1.07527
10248033	AD		847	16.8831	12.1606	8.38253	6.49351	5.19481	19.8347	2.95159	28.0992		331	11.7825	10.8761	8.45921	5.74018	1.51057	2.1148	0.60423	1.81269	5.74018	6.94864	3.92749	8.76133	1.81269	9.06344	1.20846	19.6375		137	13.1387	5.83942	14.5985	19.708	4.37956	6.56934	10.9489	24.8175		47	53.1915	29.7872	6.38298	10.6383		527	22.7704	18.4061
20977678	noAD		899	10.4561	9.45495	8.23137	8.23137	5.7842	18.3537	7.00779	32.4805		181	13.2597	12.1547	3.31492	6.62983	2.20994	4.97238	0.552486	2.76243	6.07735	5.52486	7.18232	11.0497	0.552486	6.07735	1.65746	16.0221		59	13.5593	0	8.47458	15.2542	1.69492	1.69492	20.339	38.9831		47	40.4255	29.7872	12.766	17.0213		302	17.8808	3.64238
11159965	AD		955	15.1832	10.2618	9.31937	7.53927	5.34031	15.288	5.75916	31.3089		186	13.9785	9.13978	8.60215	5.37634	0	0.537634	0.537634	1.6129	5.91398	9.67742	5.91398	13.4409	0.537634	4.83871	1.6129	18.2796		79	6.32911	3.79747	13.9241	10.1266	10.1266	3.79747	22.7848	29.1139		25	16	40	8	36		229	13.1004	6.11354
11630705	AD		618	11.6505	8.89968	9.06149	11.4887	2.589	15.3722	4.69256	36.246		162	13.5802	7.40741	7.40741	8.64198	1.85185	0.617284	2.46914	1.85185	6.79012	7.40741	6.17284	12.963	0.617284	4.93827	3.08642	14.1975		70	20	2.85714	18.5714	12.8571	10	8.57143	11.4286	15.7143		18	22.2222	33.3333	16.6667	27.7778		371	9.7035	7.27763
20978133	AD		641	14.9766	11.3885	11.5445	9.36037	4.83619	13.4165	5.92824	28.5491		167	17.3653	13.1737	12.5749	6.58683	0.598802	1.1976	1.1976	0.598802	7.78443	11.976	4.79042	7.78443	3.59281	2.99401	1.1976	6.58683		125	9.6	4	15.2	12.8	8	12	16	22.4		46	34.7826	36.9565	13.0435	15.2174		793	13.1148	9.83607
20254740	noAD		1161	18.4324	7.57967	14.1258	10.8527	7.14901	10.7666	8.9578	22.1361		115	9.56522	11.3043	13.0435	11.3043	1.73913	3.47826	1.73913	3.47826	6.08696	7.82609	5.21739	11.3043	0.869565	3.47826	0	9.56522		71	26.7606	7.04225	16.9014	4.22535	9.85915	0	16.9014	18.3099		5	20	80	0	0		281	14.5907	6.76157
20963866	AD		509	11.002	9.03733	9.62672	15.5206	2.94695	15.3242	4.51866	32.0236		60	6.66667	8.33333	13.3333	11.6667	0	5	0	6.66667	6.66667	8.33333	6.66667	13.3333	0	1.66667	0	11.6667		97	15.4639	5.15464	7.21649	6.18557	19.5876	22.6804	11.3402	12.3711		86	40.6977	36.0465	6.97674	16.2791		1097	16.6819	18.3227
10101291	noAD		1125	9.68889	7.28889	12.1778	13.2444	3.28889	7.28889	9.15556	37.8667		166	11.4458	4.81928	10.241	13.253	0	0.60241	3.01205	6.0241	2.40964	6.0241	8.43373	12.0482	0	1.20482	3.61446	16.8675		99	2.0202	3.0303	17.1717	18.1818	0	1.0101	21.2121	37.3737		25	40	20	8	32		234	11.5385	11.9658
20261901	AD		958	2.6096	3.34029	11.8998	17.3278	1.35699	5.63674	6.26305	51.5658		215	6.97674	6.97674	24.6512	12.5581	0.465116	0.930233	1.39535	2.7907	0.930233	3.25581	10.2326	15.3488	0.465116	1.39535	1.39535	10.2326		188	3.7234	2.12766	18.0851	16.4894	0.531915	1.06383	20.7447	37.234		28	35.7143	21.4286	3.57143	39.2857		89	16.8539	8.98876
20170043	AD		1813	6.56371	5.57088	17.209	18.7534	2.97849	5.79151	11.5279	31.6051		393	6.10687	6.10687	18.5751	11.4504	0.254453	1.27226	2.29008	3.81679	2.79898	5.34351	12.2137	15.7761	0.254453	2.29008	2.79898	8.6514		57	5.26316	7.01754	22.807	15.7895	0	0	21.0526	28.0702		72	44.4444	25	20.8333	9.72222		451	28.3814	15.2993
21172121	AD		540	9.25926	9.62963	22.2222	15.1852	5.55556	6.48148	9.44444	22.2222		37	8.10811	10.8108	16.2162	8.10811	0	0	0	10.8108	5.40541	13.5135	10.8108	8.10811	0	2.7027	0	5.40541		39	15.3846	2.5641	33.3333	12.8205	0	0	20.5128	15.3846		10	70	10	10	10		124	16.9355	13.7097
10102206	noAD		103	11.6505	8.73786	21.3592	26.2136	0.970874	3.8835	12.6214	14.5631		56	1.78571	7.14286	32.1429	23.2143	0	1.78571	0	1.78571	0	7.14286	5.35714	12.5	0	0	1.78571	5.35714		56	10.7143	1.78571	39.2857	10.7143	1.78571	1.78571	12.5	21.4286		3	33.3333	66.6667	0	0		81	18.5185	8.64198
10290265	AD		1824	15.1316	7.78509	26.5351	18.8048	4.76974	4.22149	8.77193	13.9803		121	19.0083	11.5702	26.4463	13.2231	0.826446	0	3.30579	0	8.26446	4.95868	6.61157	3.30579	0	1.65289	0	0.826446		106	12.2642	7.54717	17.9245	12.2642	8.49057	4.71698	15.0943	21.6981		4	25	25	25	25		611	24.0589	13.4206
21159840	AD		628	17.3567	7.80255	30.8917	23.7261	3.82166	2.54777	7.16561	6.6879		108	17.5926	5.55556	15.7407	20.3704	0.925926	4.62963	7.40741	3.7037	0.925926	0	7.40741	6.48148	0	0.925926	3.7037	4.62963		35	5.71429	0	25.7143	14.2857	2.85714	2.85714	22.8571	25.7143		84	46.4286	30.9524	9.52381	13.0952		95	28.4211	4.21053
[truncated: 11 more columns]
